# Supplementary material for: Conserved Sequence Analysis of Influenza A Virus HA Segment and Its Application in Rapid Typing
Source: Diagnostics (Basel). 2021 Jul 23;11(8):1328. doi: 10.3390/diagnostics11081328 (PMC8393347; doi:10.3390/diagnostics11081328)
Supplement: Supplementary file 1 [file diagnostics-11-01328-s001.zip]

Archive with 1 entries (1 files):
- diagnostics-1300291-supplementary.xlsx
