# Supplementary material for: Conserved Sequence Analysis of Influenza A Virus HA Segment and Its Application in Rapid Typing
Source: Diagnostics (Basel). 2021 Jul 23;11(8):1328. doi: 10.3390/diagnostics11081328 (PMC8393347; doi:10.3390/diagnostics11081328)
Supplement: Supplementary file 1 [file diagnostics-11-01328-s001.zip › diagnostics-1300291-supplementary.xlsx]

## Sheet: Sheet1
Subtype	H1
DNA Sequence	ATGAAGGCTAAACTGCTGGTGCTGCTGTGTACCTTCACTGCCACATATGCTGACACCATCTGTATTGGCTACCATGCCAACAACAGCACAGACACAGTGGACACAGTGTTGGAGAAGAATGTGACAGTGACCCACTCTGTGAACCTGTTGGAGGACAGCCACAATGGCAAACTGTGTCTACTGAAAGGCATTGCCCCACTCCAACTTGGCAACTGTAGCGTTGCTGGCTGGATTCTGGGCAACCCTGAGTGTGAGTCCCTGATCAGCAAGGAGTCCTGGTCCTACATTGTTGAGACACCAAACCCTGAGAATGGCACTTGTTACCCTGGCTACTTTGCTGACTATGAGGAACTGAGGGAACAACTTTCCTCTGTGTCCTCCTTTGAGAGGTTTGAGATT…
Protein Sequence	MKAKLLVLLCTFTATYADTICIGYHANNSTDTVDTVLEKNVTVTHSVNLLEDSHNGKLCLLKGIAPLQLGNCSVAGWILGNPECESLISKESWSYIVETPNPENGTCYPGYFADYEELREQLSSVSSFERFEIFPKESSWPNHTVTGVTASCSHNGKSSFYRNLLWLTEKNGLYPNLSNSYVNNKEKEVLVLWGVHHPSNIRDQRAIYHTENAYVSVVSSHYSRRFTPEIAKRPKVRGQEGRINYYWTLLEPGDTIIFEANGNLIAPWYAFALSRGFGSGIITSNAPMNECDAKCQTPQGAINSSLPFQNVHPVTIGECPKYVRSTKLRMVTGLRNIPSIQSRGLFGAIAGFIEGGWTGMMDGWYGYHHQNEQGSGYAADQKSTQNAINGITNKVNSVI…
Segment Sequence	Conservative Rate	Position In Reference Sequence	Match Status	Close Match In Reference Sequence
GGWTG	0.997992	355-359	Perfert Match
GAIAG	0.998243	347-351	Perfert Match
GAISF	0.978861	547-551	Perfert Match
GVKLE	0.98107	518-522	Perfert Match
GLFGA	0.996385	344-348	Perfert Match
GFIEG	0.99754	351-355	Perfert Match
GWYGY	0.998192	363-367	Perfert Match
GWTGM	0.994376	356-360	Perfert Match
GYAAD	0.996385	376-380	Perfert Match
GYHAN	0.996736	23-27	Perfert Match
GYHHQ	0.986292	366-370	Perfert Match
GNGCF	0.996837	477-481	Perfert Match
GNPEC	0.983882	80-84	Perfert Match
GSGYA	0.996435	374-378	Perfert Match
GSLQC	0.995632	557-561	Perfert Match
GTYDY	0.955965	498-502	Perfert Match
GTCYP	0.962091	105-109	Perfert Match
GCFEF	0.998695	479-483	Perfert Match
GRMNY	0.95486	241-245	Unperfert Match	GRINY
AGFIE	0.99759	350-354	Perfert Match
AVGKE	0.959982	408-412	Perfert Match
AIAGF	0.998494	348-352	Perfert Match
AIYST	0.993924	531-535	Perfert Match
AISFW	0.978911	548-552	Perfert Match
ANNST	0.997138	26-30	Perfert Match
AELLV	0.959329	439-443	Perfert Match
AKEIG	0.956819	473-477	Perfert Match
ASSLV	0.987347	537-541	Perfert Match
ATGLR	0.975949	331-335	Unperfert Match	VTGLR
ATGNL	0.976401	260-264	Unperfert Match	ANGNL
VGKEF	0.993021	409-413	Perfert Match
VASSL	0.955463	536-540	Perfert Match
VLLEN	0.960936	443-447	Perfert Match
VIEKM	0.968769	398-402	Perfert Match
VDDGF	0.982928	427-431	Perfert Match
VNLLE	0.961137	47-51	Perfert Match
VNSVI	0.96902	395-399	Perfert Match
VKLES	0.97851	519-523	Perfert Match
VKNGT	0.978861	495-499	Perfert Match
VSLGA	0.993724	544-548	Perfert Match
VSSFE	0.986594	125-129	Perfert Match
VTVTH	0.996385	41-45	Perfert Match
VTHSV	0.9882	43-47	Perfert Match
LGAIS	0.980167	546-550	Perfert Match
LGNPE	0.983782	79-83	Perfert Match
LAIYS	0.994878	530-534	Perfert Match
LVLLE	0.960785	442-446	Perfert Match
LLVLL	0.962191	5 441-9 445	Perfert Match
LLENE	0.99769	444-448	Perfert Match
LFGAI	0.996234	345-349	Perfert Match
LYEKV	0.963949	461-465	Perfert Match
LNKKV	0.969673	423-427	Perfert Match
LENER	0.997188	445-449	Perfert Match
LEKNV	0.98569	37-41	Perfert Match
LQCRI	0.962593	559-563	Perfert Match
LSSVS	0.959279	122-126	Perfert Match
LPFQN	0.972334	306-310	Perfert Match
LREQL	0.967915	118-122	Perfert Match
IGNGC	0.958676	476-480	Perfert Match
IAGFI	0.997439	349-353	Perfert Match
ILAIY	0.99282	529-533	Perfert Match
IYSTV	0.956367	532-536	Perfert Match
IDGVK	0.972384	516-520	Perfert Match
IEGGW	0.997489	353-357	Perfert Match
IEKMN	0.993171	399-403	Perfert Match
IQSRG	0.986845	340-344	Perfert Match
ISFWM	0.979715	549-553	Perfert Match
ITFEA	0.976451	256-260	Unperfert Match	IIFEA
ITNKV	0.95943	391-395	Perfert Match
FGAIA	0.997439	346-350	Perfert Match
FIEGG	0.997489	352-356	Perfert Match
FWMCS	0.996686	551-555	Perfert Match
FYHKC	0.994577	483-487	Perfert Match
FEATG	0.978108	258-262	Unperfert Match	FEANG
FEIFP	0.977204	131-135	Perfert Match
FEFYH	0.997489	481-485	Perfert Match
FTAVG	0.957722	406-410	Perfert Match
WYGYH	0.995481	364-368	Perfert Match
WMCSN	0.997038	552-556	Perfert Match
WTYNA	0.998443	435-439	Perfert Match
YGYHH	0.99528	365-369	Perfert Match
YVKST	0.968166	322-326	Unperfert Match	YVRST
YYWTL	0.981573	245-249	Perfert Match
YNAEL	0.996134	437-441	Perfert Match
YEELR	0.981422	115-119	Perfert Match
YQILA	0.959329	527-531	Perfert Match
YSTVA	0.957371	533-537	Perfert Match
YPKYS	0.975497	502-506	Perfert Match
YHANN	0.996686	24-28	Perfert Match
YHKCD	0.976903	484-488	Unperfert Match	YHKCN
YHHQN	0.985991	367-371	Perfert Match
DGVKL	0.974242	517-521	Perfert Match
DGFLD	0.987497	429-433	Perfert Match
DGWYG	0.99759	362-366	Perfert Match
DDGFL	0.987799	428-432	Perfert Match
DTVDT	0.991866	31-35	Perfert Match
NGKLC	0.98107	55-59	Perfert Match
NGSLQ	0.99513	556-560	Perfert Match
NGTYD	0.956718	497-501	Perfert Match
NGTCY	0.960936	104-108	Perfert Match
NGCFE	0.996586	478-482	Perfert Match
NAELL	0.996134	438-442	Perfert Match
NAKEI	0.95707	472-476	Perfert Match
NVTVT	0.995732	40-44	Perfert Match
NLYEK	0.951396	460-464	Perfert Match
NLNKK	0.978058	422-426	Perfert Match
NYYWT	0.975346	244-248	Perfert Match
NNAKE	0.987598	471-475	Perfert Match
NNSTD	0.993473	27-31	Perfert Match
NEQGS	0.979012	371-375	Perfert Match
NERTL	0.99533	447-451	Perfert Match
NKVNS	0.993673	393-397	Perfert Match
NKKVD	0.969422	424-428	Perfert Match
NSVIE	0.968217	396-400	Perfert Match
NSTDT	0.993322	28-32	Perfert Match
NTQFT	0.959932	403-407	Perfert Match
EGGWT	0.997841	354-358	Perfert Match
EATGN	0.978259	259-263	Unperfert Match	EANGN
ELLVL	0.959329	440-444	Perfert Match
ELREQ	0.968919	117-121	Perfert Match
EIGNG	0.958727	475-479	Perfert Match
EIFPK	0.963999	132-136	Perfert Match
EFYHK	0.994427	482-486	Perfert Match
ENLNK	0.976702	421-425	Perfert Match
ENERT	0.99528	446-450	Perfert Match
EELRE	0.981271	116-120	Perfert Match
EKNVT	0.987648	38-42	Perfert Match
EKMNT	0.958576	400-404	Perfert Match
EQGSG	0.979414	372-376	Perfert Match
EQLSS	0.95235	120-124	Perfert Match
ESVKN	0.977706	493-497	Perfert Match
ERTLD	0.994075	448-452	Perfert Match
KVDDG	0.989757	426-430	Perfert Match
KVNSV	0.969673	394-398	Perfert Match
KLNRE	0.975095	510-514	Perfert Match
KYVKS	0.972233	321-325	Unperfert Match	KYVRS
KYSEE	0.971882	504-508	Perfert Match
KNGTY	0.986192	496-500	Perfert Match
KNVTV	0.988502	39-43	Perfert Match
KEVLV	0.970275	187-191	Perfert Match
KEIGN	0.954911	474-478	Perfert Match
KKVDD	0.969522	425-429	Perfert Match
KMNTQ	0.961338	401-405	Perfert Match
QGSGY	0.996535	373-377	Perfert Match
QILAI	0.991364	528-532	Perfert Match
QFTAV	0.959279	405-409	Perfert Match
QNEQG	0.969924	370-374	Perfert Match
QSRGL	0.992268	341-345	Perfert Match
QCRIC	0.962442	560-564	Perfert Match
MNYYW	0.95245	243-247	Unperfert Match	INYYW
MNTQF	0.962091	402-406	Perfert Match
MESVK	0.975949	492-496	Perfert Match
MCSNG	0.997038	553-557	Perfert Match
SGYAA	0.996134	375-379	Perfert Match
SVIEK	0.967865	397-401	Perfert Match
SVNLL	0.961438	46-50	Perfert Match
SVKNG	0.977405	494-498	Perfert Match
SVSSF	0.960233	124-128	Perfert Match
SLGAI	0.982979	545-549	Perfert Match
SLQCR	0.989657	558-562	Perfert Match
SIQSR	0.98564	339-343	Perfert Match
SFWMC	0.993021	550-554	Perfert Match
SWSYI	0.997339	92-96	Perfert Match
SWPNH	0.951295	139-143	Perfert Match
SNGSL	0.996586	555-559	Perfert Match
SSVSS	0.959681	123-127	Perfert Match
SSLVL	0.985439	538-542	Perfert Match
STVAS	0.957271	534-538	Perfert Match
STDTV	0.991866	29-33	Perfert Match
STQNA	0.950392	383-387	Perfert Match
SRGLF	0.991866	342-346	Perfert Match
TGLRN	0.99769	332-336	Perfert Match
TAVGK	0.957522	407-411	Perfert Match
TVASS	0.958727	535-539	Perfert Match
TVTHS	0.996736	42-46	Perfert Match
TFEAT	0.975497	11-15	Unperfert Match	TFTAT
TYDYP	0.95707	499-503	Perfert Match
TYNAE	0.997992	436-440	Perfert Match
TDTVD	0.991364	30-34	Perfert Match
TNKVN	0.960484	392-396	Perfert Match
TQFTA	0.956819	404-408	Perfert Match
TCYPG	0.962643	106-110	Perfert Match
THSVN	0.982025	44-48	Perfert Match
CFEFY	0.99759	480-484	Perfert Match
CMESV	0.983681	491-495	Perfert Match
CSNGS	0.996586	554-558	Perfert Match
CPKYV	0.993171	319-323	Perfert Match
CRICI	0.963898	561-565	Perfert Match
PKYVK	0.972384	320-324	Unperfert Match	PKYVR
PKYSE	0.966409	503-507	Perfert Match
PSIQS	0.985138	338-342	Perfert Match
HANNS	0.997188	25-29	Perfert Match
HDSNV	0.958476	454-458	Perfert Match
HNGKL	0.979614	54-58	Perfert Match
HQNEQ	0.969522	369-373	Perfert Match
HSVNL	0.961237	45-49	Perfert Match
HHQNE	0.967413	368-372	Perfert Match
RGLFG	0.995782	343-347	Perfert Match
REQLS	0.965405	119-123	Perfert Match
RMNYY	0.951998	242-246	Unperfert Match	RINYY
RPKVR	0.975999	233-237	Perfert Match
GGWTGM	0.993874	355-360	Perfert Match
GAIAGF	0.998092	347-352	Perfert Match
GAISFW	0.978811	547-552	Perfert Match
GVKLES	0.977957	518-523	Perfert Match
GLFGAI	0.996084	344-349	Perfert Match
GFIEGG	0.997339	351-356	Perfert Match
GWYGYH	0.995481	363-368	Perfert Match
GYHANN	0.996485	23-28	Perfert Match
GYHHQN	0.985891	366-371	Perfert Match
GNGCFE	0.996184	477-482	Perfert Match
GSGYAA	0.996134	374-379	Perfert Match
GSLQCR	0.989556	557-562	Perfert Match
GTYDYP	0.953404	498-503	Perfert Match
GTCYPG	0.96199	105-110	Perfert Match
GCFEFY	0.997389	479-484	Perfert Match
GRMNYY	0.950894	241-246	Unperfert Match	GRINYY
AGFIEG	0.997138	350-355	Perfert Match
AVGKEF	0.95963	408-413	Perfert Match
AIAGFI	0.997339	348-353	Perfert Match
AIYSTV	0.95471	531-536	Perfert Match
AISFWM	0.978761	548-553	Perfert Match
ANNSTD	0.992368	26-31	Perfert Match
AELLVL	0.958375	439-444	Perfert Match
AKEIGN	0.954609	473-478	Perfert Match
ASSLVL	0.984937	537-542	Perfert Match
ATGLRN	0.975296	331-336	Unperfert Match	VTGLRN
VLLENE	0.960384	443-448	Perfert Match
VIEKMN	0.968719	398-403	Perfert Match
VDDGFL	0.97861	427-432	Perfert Match
VNSVIE	0.966208	395-400	Perfert Match
VKNGTY	0.978761	495-500	Perfert Match
VSLGAI	0.980066	544-549	Perfert Match
VTVTHS	0.995732	41-46	Perfert Match
VTHSVN	0.981824	43-48	Perfert Match
LGAISF	0.97861	546-551	Perfert Match
LGNPEC	0.983531	79-84	Perfert Match
LAIYST	0.993774	530-535	Perfert Match
LVLLEN	0.960735	442-447	Perfert Match
LLVLLE	0.959229	441-446	Perfert Match
LLENER	0.996184	444-449	Perfert Match
LFGAIA	0.995832	345-350	Perfert Match
LNKKVD	0.969371	423-428	Perfert Match
LENERT	0.994979	445-450	Perfert Match
LEKNVT	0.983782	37-42	Perfert Match
LQCRIC	0.962241	559-564	Perfert Match
LSSVSS	0.958526	122-127	Perfert Match
LREQLS	0.965154	118-123	Perfert Match
IGNGCF	0.958576	476-481	Perfert Match
IAGFIE	0.997188	349-354	Perfert Match
ILAIYS	0.991364	529-534	Perfert Match
IYSTVA	0.955814	532-537	Perfert Match
IDGVKL	0.972183	516-521	Perfert Match
IEGGWT	0.996736	353-358	Perfert Match
IEKMNT	0.957522	399-404	Perfert Match
IQSRGL	0.985288	340-345	Perfert Match
ISFWMC	0.979464	549-554	Perfert Match
ITFEAT	0.974141	10-15	Unperfert Match	CTFTAT
ITNKVN	0.959128	391-396	Perfert Match
FGAIAG	0.997289	346-351	Perfert Match
FIEGGW	0.997339	352-357	Perfert Match
FWMCSN	0.995682	551-556	Perfert Match
FYHKCD	0.976602	483-488	Unperfert Match	FYHKCN
FEATGN	0.977957	258-263	Unperfert Match	FEANGN
FEIFPK	0.963246	131-136	Perfert Match
FEFYHK	0.994326	481-486	Perfert Match
FTAVGK	0.957321	406-411	Perfert Match
WYGYHH	0.99513	364-369	Perfert Match
WMCSNG	0.996887	552-557	Perfert Match
WTYNAE	0.997941	435-440	Perfert Match
YGYHHQ	0.985941	365-370	Perfert Match
YNAELL	0.995933	437-442	Perfert Match
YEELRE	0.98092	115-120	Perfert Match
YQILAI	0.957773	527-532	Perfert Match
YSTVAS	0.95722	533-538	Perfert Match
YPKYSE	0.966057	502-507	Perfert Match
YHANNS	0.996284	24-29	Perfert Match
YHHQNE	0.96666	367-372	Perfert Match
DGVKLE	0.971681	517-522	Perfert Match
DGWYGY	0.996837	362-367	Perfert Match
DDGFLD	0.987196	428-433	Perfert Match
NGSLQC	0.994778	556-561	Perfert Match
NGTYDY	0.955563	497-502	Perfert Match
NGTCYP	0.960886	104-109	Perfert Match
NGCFEF	0.996284	478-483	Perfert Match
NAELLV	0.959179	438-443	Perfert Match
NAKEIG	0.956718	472-477	Perfert Match
NVTVTH	0.995431	40-45	Perfert Match
NLNKKV	0.968919	422-427	Perfert Match
NYYWTL	0.969422	244-249	Perfert Match
NNAKEI	0.950392	471-476	Perfert Match
NNSTDT	0.99297	27-32	Perfert Match
NEQGSG	0.979012	371-376	Perfert Match
NERTLD	0.994025	447-452	Perfert Match
NKVNSV	0.968869	393-398	Perfert Match
NKKVDD	0.969271	424-429	Perfert Match
NSVIEK	0.967413	396-401	Perfert Match
NSTDTV	0.991565	28-33	Perfert Match
NTQFTA	0.956768	403-408	Perfert Match
EGGWTG	0.997791	354-359	Perfert Match
EATGNL	0.975949	259-264	Unperfert Match	EANGNL
ELLVLL	0.959078	440-445	Perfert Match
ELREQL	0.967815	117-122	Perfert Match
EIGNGC	0.958676	475-480	Perfert Match
EFYHKC	0.993924	482-487	Perfert Match
ENLNKK	0.976451	421-426	Perfert Match
ENERTL	0.995029	446-451	Perfert Match
EELREQ	0.968367	116-121	Perfert Match
EKNVTV	0.987447	38-43	Perfert Match
EKMNTQ	0.958225	400-405	Perfert Match
EQGSGY	0.977254	372-377	Perfert Match
ESVKNG	0.974041	493-498	Perfert Match
KVDDGF	0.982727	426-431	Perfert Match
KVNSVI	0.968618	394-399	Perfert Match
KYVKST	0.967765	321-326	Unperfert Match	KYVRST
KNVTVT	0.988502	39-44	Perfert Match
KEIGNG	0.95471	474-479	Perfert Match
KKVDDG	0.969422	425-430	Perfert Match
KMNTQF	0.960886	401-406	Perfert Match
QGSGYA	0.995883	373-378	Perfert Match
QILAIY	0.991213	528-533	Perfert Match
QFTAVG	0.957371	405-410	Perfert Match
QNEQGS	0.969522	370-375	Perfert Match
QSRGLF	0.991314	341-346	Perfert Match
QCRICI	0.96194	560-565	Perfert Match
MNTQFT	0.95953	402-407	Perfert Match
MESVKN	0.975698	492-497	Perfert Match
MCSNGS	0.996435	553-558	Perfert Match
SGYAAD	0.995983	375-380	Perfert Match
SVIEKM	0.967313	397-402	Perfert Match
SVNLLE	0.960685	46-51	Perfert Match
SVKNGT	0.976702	494-499	Perfert Match
SVSSFE	0.957321	124-129	Perfert Match
SLGAIS	0.97866	545-550	Perfert Match
SLQCRI	0.96194	558-563	Perfert Match
SIQSRG	0.985489	339-344	Perfert Match
SFWMCS	0.991816	550-555	Perfert Match
SNGSLQ	0.993924	555-560	Perfert Match
SSVSSF	0.958174	123-128	Perfert Match
STVASS	0.95717	534-539	Perfert Match
STDTVD	0.990962	29-34	Perfert Match
SRGLFG	0.991414	342-347	Perfert Match
TAVGKE	0.95722	407-412	Perfert Match
TVASSL	0.954459	535-540	Perfert Match
TVTHSV	0.986292	42-47	Perfert Match
TFEATG	0.975397	11-16	Unperfert Match	TFTATY
TYNAEL	0.995983	436-441	Perfert Match
TDTVDT	0.991314	30-35	Perfert Match
TNKVNS	0.959781	392-397	Perfert Match
TQFTAV	0.954409	404-409	Perfert Match
THSVNL	0.961237	44-49	Perfert Match
CFEFYH	0.997439	480-485	Perfert Match
CMESVK	0.975698	491-496	Perfert Match
CSNGSL	0.996435	554-559	Perfert Match
CPKYVK	0.971631	319-324	Unperfert Match	CPKYVR
PKYVKS	0.969371	320-325	Unperfert Match	PKYVRS
PKYSEE	0.966308	503-508	Perfert Match
PSIQSR	0.984485	338-343	Perfert Match
HANNST	0.996787	25-30	Perfert Match
HNGKLC	0.979614	54-59	Perfert Match
HQNEQG	0.969522	369-374	Perfert Match
HSVNLL	0.961137	45-50	Perfert Match
HHQNEQ	0.966911	368-373	Perfert Match
RGLFGA	0.995732	343-348	Perfert Match
REQLSS	0.950341	119-124	Perfert Match
RMNYYW	0.951948	242-247	Unperfert Match	RINYYW
GAIAGFI	0.996937	347-353	Perfert Match
GAISFWM	0.97866	547-553	Perfert Match
GLFGAIA	0.995732	344-350	Perfert Match
GFIEGGW	0.997188	351-357	Perfert Match
GWYGYHH	0.99513	363-369	Perfert Match
GYHANNS	0.996084	23-29	Perfert Match
GYHHQNE	0.96656	366-372	Perfert Match
GNGCFEF	0.995883	477-483	Perfert Match
GSGYAAD	0.995983	374-380	Perfert Match
GSLQCRI	0.96184	557-563	Perfert Match
GCFEFYH	0.997238	479-485	Perfert Match
GRMNYYW	0.950844	241-247	Unperfert Match	GRINYYW
AGFIEGG	0.996937	350-356	Perfert Match
AIAGFIE	0.997138	348-354	Perfert Match
AIYSTVA	0.954208	531-537	Perfert Match
AISFWMC	0.97851	548-554	Perfert Match
ANNSTDT	0.991866	26-32	Perfert Match
AELLVLL	0.958124	439-445	Perfert Match
AKEIGNG	0.954409	473-479	Perfert Match
VLLENER	0.959379	443-449	Perfert Match
VDDGFLD	0.978008	427-433	Perfert Match
VNSVIEK	0.965455	395-401	Perfert Match
VSLGAIS	0.975798	544-550	Perfert Match
VTVTHSV	0.985288	41-47	Perfert Match
VTHSVNL	0.961036	43-49	Perfert Match
LGAISFW	0.97856	546-552	Perfert Match
LAIYSTV	0.954559	530-536	Perfert Match
LVLLENE	0.960183	442-448	Perfert Match
LLVLLEN	0.959179	441-447	Perfert Match
LLENERT	0.993975	444-450	Perfert Match
LFGAIAG	0.995682	345-351	Perfert Match
LNKKVDD	0.969221	423-429	Perfert Match
LENERTL	0.994728	445-451	Perfert Match
LEKNVTV	0.983581	37-43	Perfert Match
LQCRICI	0.961739	559-565	Perfert Match
LSSVSSF	0.95707	122-128	Perfert Match
LREQLSS	0.95009	118-124	Perfert Match
IGNGCFE	0.957923	476-482	Perfert Match
IAGFIEG	0.996787	349-355	Perfert Match
ILAIYST	0.990259	529-535	Perfert Match
IYSTVAS	0.955664	532-538	Perfert Match
IDGVKLE	0.969622	516-522	Perfert Match
IEGGWTG	0.996736	353-359	Perfert Match
IEKMNTQ	0.95717	399-405	Perfert Match
IQSRGLF	0.984384	340-346	Perfert Match
ISFWMCS	0.978309	549-555	Perfert Match
ITFEATG	0.974041	256-262	Unperfert Match	IIFEANG
ITNKVNS	0.958425	391-397	Perfert Match
FGAIAGF	0.997138	346-352	Perfert Match
FIEGGWT	0.996586	352-358	Perfert Match
FWMCSNG	0.995531	551-557	Perfert Match
FEATGNL	0.975648	258-264	Unperfert Match	FEANGNL
FEFYHKC	0.993874	481-487	Perfert Match
FTAVGKE	0.957019	406-412	Perfert Match
WYGYHHQ	0.98579	364-370	Perfert Match
WMCSNGS	0.996284	552-558	Perfert Match
WTYNAEL	0.995933	435-441	Perfert Match
YGYHHQN	0.985539	365-371	Perfert Match
YNAELLV	0.959028	437-443	Perfert Match
YEELREQ	0.968016	115-121	Perfert Match
YQILAIY	0.957622	527-533	Perfert Match
YSTVASS	0.95712	533-539	Perfert Match
YPKYSEE	0.965957	502-508	Perfert Match
YHANNST	0.995883	24-30	Perfert Match
YHHQNEQ	0.966158	367-373	Perfert Match
DGVKLES	0.968618	517-523	Perfert Match
DGWYGYH	0.994176	362-368	Perfert Match
NGSLQCR	0.988703	556-562	Perfert Match
NGTYDYP	0.953003	497-503	Perfert Match
NGTCYPG	0.960785	104-110	Perfert Match
NGCFEFY	0.994979	478-484	Perfert Match
NAELLVL	0.958225	438-444	Perfert Match
NAKEIGN	0.954509	472-478	Perfert Match
NVTVTHS	0.994778	40-46	Perfert Match
NLNKKVD	0.968618	422-428	Perfert Match
NNAKEIG	0.95004	471-477	Perfert Match
NNSTDTV	0.991263	27-33	Perfert Match
NEQGSGY	0.976853	371-377	Perfert Match
NKVNSVI	0.967815	393-399	Perfert Match
NKKVDDG	0.969171	424-430	Perfert Match
NSVIEKM	0.966861	396-402	Perfert Match
NSTDTVD	0.990711	28-34	Perfert Match
NTQFTAV	0.954358	403-409	Perfert Match
EGGWTGM	0.993673	354-360	Perfert Match
ELLVLLE	0.958877	440-446	Perfert Match
ELREQLS	0.965053	117-123	Perfert Match
EIGNGCF	0.958576	475-481	Perfert Match
EFYHKCD	0.975949	482-488	Unperfert Match	EFYHKCN
ENLNKKV	0.967313	421-427	Perfert Match
ENERTLD	0.993724	446-452	Perfert Match
EELREQL	0.967263	116-122	Perfert Match
EKNVTVT	0.987447	38-44	Perfert Match
EKMNTQF	0.957773	400-406	Perfert Match
EQGSGYA	0.976602	372-378	Perfert Match
ESVKNGT	0.973338	493-499	Perfert Match
KVDDGFL	0.97846	426-432	Perfert Match
KVNSVIE	0.965806	394-400	Perfert Match
KNVTVTH	0.988251	39-45	Perfert Match
KEIGNGC	0.95466	474-480	Perfert Match
KKVDDGF	0.962392	425-431	Perfert Match
KMNTQFT	0.958325	401-407	Perfert Match
QGSGYAA	0.995632	373-379	Perfert Match
QILAIYS	0.989757	528-534	Perfert Match
QFTAVGK	0.956969	405-411	Perfert Match
QNEQGSG	0.969522	370-376	Perfert Match
QSRGLFG	0.990862	341-347	Perfert Match
MNTQFTA	0.956367	402-408	Perfert Match
MESVKNG	0.972033	492-498	Perfert Match
MCSNGSL	0.996284	553-559	Perfert Match
SVIEKMN	0.967263	397-403	Perfert Match
SVKNGTY	0.976602	494-500	Perfert Match
SLGAISF	0.977104	545-551	Perfert Match
SLQCRIC	0.961589	558-564	Perfert Match
SIQSRGL	0.983933	339-345	Perfert Match
SFWMCSN	0.990811	550-556	Perfert Match
SNGSLQC	0.993573	555-561	Perfert Match
SSVSSFE	0.955563	123-129	Perfert Match
STVASSL	0.952952	534-540	Perfert Match
STDTVDT	0.990912	29-35	Perfert Match
SRGLFGA	0.991364	342-348	Perfert Match
TAVGKEF	0.956869	407-413	Perfert Match
TVTHSVN	0.979916	42-48	Perfert Match
TFEATGN	0.975246	257-263	Unperfert Match	IFEANGN
TYNAELL	0.995782	436-442	Perfert Match
TQFTAVG	0.952501	404-410	Perfert Match
THSVNLL	0.961137	44-50	Perfert Match
CFEFYHK	0.994276	480-486	Perfert Match
CMESVKN	0.975447	491-497	Perfert Match
CSNGSLQ	0.993774	554-560	Perfert Match
CPKYVKS	0.968618	319-325	Unperfert Match	CPKYVRS
PKYVKST	0.964903	320-326	Unperfert Match	PKYVRST
PSIQSRG	0.984334	338-344	Perfert Match
HANNSTD	0.992016	25-31	Perfert Match
HQNEQGS	0.96912	369-375	Perfert Match
HSVNLLE	0.960434	45-51	Perfert Match
HHQNEQG	0.966911	368-374	Perfert Match
RGLFGAI	0.995531	343-349	Perfert Match
GAIAGFIE	0.996736	347-354	Perfert Match
GAISFWMC	0.978409	547-554	Perfert Match
GLFGAIAG	0.995581	344-351	Perfert Match
GFIEGGWT	0.996435	351-358	Perfert Match
GWYGYHHQ	0.98579	363-370	Perfert Match
GYHANNST	0.995682	23-30	Perfert Match
GYHHQNEQ	0.966057	366-373	Perfert Match
GNGCFEFY	0.994577	477-484	Perfert Match
GSLQCRIC	0.961488	557-564	Perfert Match
GCFEFYHK	0.994075	479-486	Perfert Match
AGFIEGGW	0.996787	350-357	Perfert Match
AIAGFIEG	0.996736	348-355	Perfert Match
AIYSTVAS	0.954057	531-538	Perfert Match
AISFWMCS	0.977405	548-555	Perfert Match
ANNSTDTV	0.990159	26-33	Perfert Match
AELLVLLE	0.957923	439-446	Perfert Match
AKEIGNGC	0.954358	473-480	Perfert Match
VLLENERT	0.95717	443-450	Perfert Match
VNSVIEKM	0.964903	395-402	Perfert Match
VSLGAISF	0.974292	544-551	Perfert Match
VTVTHSVN	0.978911	41-48	Perfert Match
VTHSVNLL	0.960936	43-50	Perfert Match
LGAISFWM	0.978409	546-553	Perfert Match
LAIYSTVA	0.954057	530-537	Perfert Match
LVLLENER	0.959179	442-449	Perfert Match
LLVLLENE	0.958626	441-448	Perfert Match
LLENERTL	0.993724	444-451	Perfert Match
LFGAIAGF	0.995531	345-352	Perfert Match
LNKKVDDG	0.96912	423-430	Perfert Match
LENERTLD	0.993422	445-452	Perfert Match
LEKNVTVT	0.983581	37-44	Perfert Match
LSSVSSFE	0.954459	122-129	Perfert Match
IGNGCFEF	0.957622	476-483	Perfert Match
IAGFIEGG	0.996586	349-356	Perfert Match
ILAIYSTV	0.951195	529-536	Perfert Match
IYSTVASS	0.955563	532-539	Perfert Match
IDGVKLES	0.96656	516-523	Perfert Match
IEGGWTGM	0.992619	353-360	Perfert Match
IEKMNTQF	0.956718	399-406	Perfert Match
IQSRGLFG	0.983933	340-347	Perfert Match
ISFWMCSN	0.977305	549-556	Perfert Match
ITFEATGN	0.97389	256-263	Unperfert Match	IIFEANGN
FGAIAGFI	0.995983	346-353	Perfert Match
FIEGGWTG	0.996586	352-359	Perfert Match
FWMCSNGS	0.994929	551-558	Perfert Match
FEFYHKCD	0.975899	481-488	Unperfert Match	FEFYHKCN
FTAVGKEF	0.956668	406-413	Perfert Match
WYGYHHQN	0.985389	364-371	Perfert Match
WMCSNGSL	0.996134	552-559	Perfert Match
WTYNAELL	0.995732	435-442	Perfert Match
YGYHHQNE	0.966258	365-372	Perfert Match
YNAELLVL	0.958074	437-444	Perfert Match
YEELREQL	0.966911	115-122	Perfert Match
YQILAIYS	0.956367	527-534	Perfert Match
YSTVASSL	0.952902	533-540	Perfert Match
YHANNSTD	0.991163	24-31	Perfert Match
YHHQNEQG	0.966158	367-374	Perfert Match
DGWYGYHH	0.993824	362-369	Perfert Match
NGSLQCRI	0.961036	556-563	Perfert Match
NGCFEFYH	0.994828	478-485	Perfert Match
NAELLVLL	0.957973	438-445	Perfert Match
NAKEIGNG	0.954308	472-479	Perfert Match
NVTVTHSV	0.984334	40-47	Perfert Match
NLNKKVDD	0.968468	422-429	Perfert Match
NNSTDTVD	0.99041	27-34	Perfert Match
NEQGSGYA	0.9762	371-378	Perfert Match
NKVNSVIE	0.965003	393-400	Perfert Match
NKKVDDGF	0.962141	424-431	Perfert Match
NSVIEKMN	0.966861	396-403	Perfert Match
NSTDTVDT	0.990661	28-35	Perfert Match
NTQFTAVG	0.95245	403-410	Perfert Match
ELLVLLEN	0.958827	440-447	Perfert Match
EIGNGCFE	0.957923	475-482	Perfert Match
ENLNKKVD	0.967011	421-428	Perfert Match
EELREQLS	0.964501	116-123	Perfert Match
EKNVTVTH	0.987196	38-45	Perfert Match
EKMNTQFT	0.955413	400-407	Perfert Match
EQGSGYAA	0.976401	372-379	Perfert Match
ESVKNGTY	0.973238	493-500	Perfert Match
KVDDGFLD	0.977857	426-433	Perfert Match
KVNSVIEK	0.965053	394-401	Perfert Match
KNVTVTHS	0.987598	39-46	Perfert Match
KEIGNGCF	0.954559	474-481	Perfert Match
KKVDDGFL	0.958124	425-432	Perfert Match
KMNTQFTA	0.955162	401-408	Perfert Match
QGSGYAAD	0.995481	373-380	Perfert Match
QILAIYST	0.988652	528-535	Perfert Match
QFTAVGKE	0.956668	405-412	Perfert Match
QNEQGSGY	0.967614	370-377	Perfert Match
QSRGLFGA	0.990811	341-348	Perfert Match
MNTQFTAV	0.953957	402-409	Perfert Match
MESVKNGT	0.97133	492-499	Perfert Match
MCSNGSLQ	0.993623	553-560	Perfert Match
SLGAISFW	0.977054	545-552	Perfert Match
SLQCRICI	0.961087	558-565	Perfert Match
SIQSRGLF	0.983029	339-346	Perfert Match
SFWMCSNG	0.990661	550-557	Perfert Match
SNGSLQCR	0.987598	555-562	Perfert Match
SRGLFGAI	0.991163	342-349	Perfert Match
TVTHSVNL	0.959128	42-49	Perfert Match
TFEATGNL	0.972936	257-264	Unperfert Match	IFEANGNL
TYNAELLV	0.958877	436-443	Perfert Match
TQFTAVGK	0.952099	404-411	Perfert Match
THSVNLLE	0.960434	44-51	Perfert Match
CFEFYHKC	0.993824	480-487	Perfert Match
CMESVKNG	0.971781	491-498	Perfert Match
CSNGSLQC	0.993422	554-561	Perfert Match
CPKYVKST	0.964149	319-326	Unperfert Match	CPKYVRST
PSIQSRGL	0.982778	338-345	Perfert Match
HANNSTDT	0.991514	25-32	Perfert Match
HQNEQGSG	0.96912	369-376	Perfert Match
HHQNEQGS	0.966509	368-375	Perfert Match
RGLFGAIA	0.99518	343-350	Perfert Match
GAIAGFIEG	0.996335	347-355	Perfert Match
GAISFWMCS	0.977305	547-555	Perfert Match
GLFGAIAGF	0.995431	344-352	Perfert Match
GFIEGGWTG	0.996435	351-359	Perfert Match
GWYGYHHQN	0.985389	363-371	Perfert Match
GYHANNSTD	0.990962	23-31	Perfert Match
GYHHQNEQG	0.966057	366-374	Perfert Match
GNGCFEFYH	0.994427	477-485	Perfert Match
GSLQCRICI	0.960986	557-565	Perfert Match
GCFEFYHKC	0.993623	479-487	Perfert Match
AGFIEGGWT	0.996033	350-358	Perfert Match
AIAGFIEGG	0.996535	348-356	Perfert Match
AIYSTVASS	0.953957	531-539	Perfert Match
AISFWMCSN	0.976401	548-556	Perfert Match
ANNSTDTVD	0.989305	26-34	Perfert Match
AELLVLLEN	0.957873	439-447	Perfert Match
AKEIGNGCF	0.954258	473-481	Perfert Match
VLLENERTL	0.957019	443-451	Perfert Match
VNSVIEKMN	0.964903	395-403	Perfert Match
VSLGAISFW	0.974242	544-552	Perfert Match
VTVTHSVNL	0.958124	41-49	Perfert Match
VTHSVNLLE	0.960233	43-51	Perfert Match
LGAISFWMC	0.978158	546-554	Perfert Match
LAIYSTVAS	0.953906	530-538	Perfert Match
LVLLENERT	0.956969	442-450	Perfert Match
LLVLLENER	0.957672	441-449	Perfert Match
LLENERTLD	0.993071	444-452	Perfert Match
LFGAIAGFI	0.994376	345-353	Perfert Match
LNKKVDDGF	0.962091	423-431	Perfert Match
LEKNVTVTH	0.98333	37-45	Perfert Match
IGNGCFEFY	0.956317	476-484	Perfert Match
IAGFIEGGW	0.996435	349-357	Perfert Match
ILAIYSTVA	0.950693	529-537	Perfert Match
IYSTVASSL	0.951346	532-540	Perfert Match
IEKMNTQFT	0.954358	399-407	Perfert Match
IQSRGLFGA	0.983882	340-348	Perfert Match
ISFWMCSNG	0.977154	549-557	Perfert Match
ITFEATGNL	0.971581	256-264	Unperfert Match	IIFEANGNL
FGAIAGFIE	0.995782	346-354	Perfert Match
FIEGGWTGM	0.992468	352-360	Perfert Match
FWMCSNGSL	0.994778	551-559	Perfert Match
WYGYHHQNE	0.966108	364-372	Perfert Match
WMCSNGSLQ	0.993473	552-560	Perfert Match
WTYNAELLV	0.958827	435-443	Perfert Match
YGYHHQNEQ	0.965756	365-373	Perfert Match
YNAELLVLL	0.957823	437-445	Perfert Match
YEELREQLS	0.964149	115-123	Perfert Match
YQILAIYST	0.955312	527-535	Perfert Match
YHANNSTDT	0.990711	24-32	Perfert Match
YHHQNEQGS	0.965756	367-375	Perfert Match
DGWYGYHHQ	0.984485	362-370	Perfert Match
NGSLQCRIC	0.960685	556-564	Perfert Match
NGCFEFYHK	0.991715	478-486	Perfert Match
NAELLVLLE	0.957773	438-446	Perfert Match
NAKEIGNGC	0.954258	472-480	Perfert Match
NVTVTHSVN	0.977957	40-48	Perfert Match
NLNKKVDDG	0.968367	422-430	Perfert Match
NNSTDTVDT	0.99036	27-35	Perfert Match
NEQGSGYAA	0.975999	371-379	Perfert Match
NKVNSVIEK	0.96425	393-401	Perfert Match
NKKVDDGFL	0.957873	424-432	Perfert Match
NTQFTAVGK	0.952049	403-411	Perfert Match
ELLVLLENE	0.958275	440-448	Perfert Match
EIGNGCFEF	0.957622	475-483	Perfert Match
ENLNKKVDD	0.966861	421-429	Perfert Match
EKNVTVTHS	0.986543	38-46	Perfert Match
EKMNTQFTA	0.952249	400-408	Perfert Match
EQGSGYAAD	0.97625	372-380	Perfert Match
KVNSVIEKM	0.964501	394-402	Perfert Match
KNVTVTHSV	0.977455	39-47	Perfert Match
KEIGNGCFE	0.954007	474-482	Perfert Match
KKVDDGFLD	0.957522	425-433	Perfert Match
KMNTQFTAV	0.952752	401-409	Perfert Match
QFTAVGKEF	0.956317	405-413	Perfert Match
QNEQGSGYA	0.966961	370-378	Perfert Match
QSRGLFGAI	0.990611	341-349	Perfert Match
MNTQFTAVG	0.952049	402-410	Perfert Match
MESVKNGTY	0.971229	492-500	Perfert Match
MCSNGSLQC	0.993272	553-561	Perfert Match
SLGAISFWM	0.976903	545-553	Perfert Match
SIQSRGLFG	0.982577	339-347	Perfert Match
SFWMCSNGS	0.990058	550-558	Perfert Match
SNGSLQCRI	0.959932	555-563	Perfert Match
SRGLFGAIA	0.990962	342-350	Perfert Match
TVTHSVNLL	0.959028	42-50	Perfert Match
TYNAELLVL	0.957923	436-444	Perfert Match
TQFTAVGKE	0.951798	404-412	Perfert Match
CFEFYHKCD	0.975849	480-488	Unperfert Match	CFEFYHKCN
CMESVKNGT	0.971079	491-499	Perfert Match
CSNGSLQCR	0.987447	554-562	Perfert Match
PSIQSRGLF	0.981874	338-346	Perfert Match
HANNSTDTV	0.989807	25-33	Perfert Match
HQNEQGSGY	0.967212	369-377	Perfert Match
HHQNEQGSG	0.966509	368-376	Perfert Match
RGLFGAIAG	0.995029	343-351	Perfert Match
GAIAGFIEGG	0.996134	347-356	Perfert Match
GAISFWMCSN	0.9763	547-556	Perfert Match
GLFGAIAGFI	0.994276	344-353	Perfert Match
GFIEGGWTGM	0.992318	351-360	Perfert Match
GWYGYHHQNE	0.966108	363-372	Perfert Match
GYHANNSTDT	0.99051	23-32	Perfert Match
GYHHQNEQGS	0.965656	366-375	Perfert Match
GNGCFEFYHK	0.991314	477-486	Perfert Match
GCFEFYHKCD	0.975648	479-488	Unperfert Match	GCFEFYHKCN
AGFIEGGWTG	0.996033	350-359	Perfert Match
AIAGFIEGGW	0.996385	348-357	Perfert Match
AISFWMCSNG	0.97625	548-557	Perfert Match
ANNSTDTVDT	0.989255	26-35	Perfert Match
AELLVLLENE	0.957321	439-448	Perfert Match
AKEIGNGCFE	0.953706	473-482	Perfert Match
VLLENERTLD	0.956367	443-452	Perfert Match
VSLGAISFWM	0.974091	544-553	Perfert Match
VTVTHSVNLL	0.958024	41-50	Perfert Match
LGAISFWMCS	0.977054	546-555	Perfert Match
LAIYSTVASS	0.953806	530-539	Perfert Match
LVLLENERTL	0.956819	442-451	Perfert Match
LLVLLENERT	0.955463	441-450	Perfert Match
LFGAIAGFIE	0.994176	345-354	Perfert Match
LNKKVDDGFL	0.957823	423-432	Perfert Match
LEKNVTVTHS	0.982928	37-46	Perfert Match
IGNGCFEFYH	0.956166	476-485	Perfert Match
IAGFIEGGWT	0.995682	349-358	Perfert Match
ILAIYSTVAS	0.950542	529-538	Perfert Match
IEKMNTQFTA	0.951195	399-408	Perfert Match
IQSRGLFGAI	0.983681	340-349	Perfert Match
ISFWMCSNGS	0.976652	549-558	Perfert Match
FGAIAGFIEG	0.995381	346-355	Perfert Match
FWMCSNGSLQ	0.992117	551-560	Perfert Match
WYGYHHQNEQ	0.965606	364-373	Perfert Match
WMCSNGSLQC	0.993121	552-561	Perfert Match
WTYNAELLVL	0.957873	435-444	Perfert Match
YGYHHQNEQG	0.965756	365-374	Perfert Match
YNAELLVLLE	0.957622	437-446	Perfert Match
YHANNSTDTV	0.989004	24-33	Perfert Match
YHHQNEQGSG	0.965756	367-376	Perfert Match
DGWYGYHHQN	0.984083	362-371	Perfert Match
NGSLQCRICI	0.960183	556-565	Perfert Match
NGCFEFYHKC	0.991263	478-487	Perfert Match
NAELLVLLEN	0.957722	438-447	Perfert Match
NAKEIGNGCF	0.954157	472-481	Perfert Match
NVTVTHSVNL	0.95717	40-49	Perfert Match
NLNKKVDDGF	0.961338	422-431	Perfert Match
NEQGSGYAAD	0.975849	371-380	Perfert Match
NKVNSVIEKM	0.963698	393-402	Perfert Match
NKKVDDGFLD	0.957271	424-433	Perfert Match
NTQFTAVGKE	0.951747	403-412	Perfert Match
ELLVLLENER	0.957321	440-449	Perfert Match
EIGNGCFEFY	0.956317	475-484	Perfert Match
ENLNKKVDDG	0.96676	421-430	Perfert Match
EKNVTVTHSV	0.976401	38-47	Perfert Match
EKMNTQFTAV	0.95009	400-409	Perfert Match
KVNSVIEKMN	0.964501	394-403	Perfert Match
KNVTVTHSVN	0.971229	39-48	Perfert Match
KEIGNGCFEF	0.953706	474-483	Perfert Match
KMNTQFTAVG	0.950894	401-410	Perfert Match
QNEQGSGYAA	0.966811	370-379	Perfert Match
QSRGLFGAIA	0.99041	341-350	Perfert Match
MNTQFTAVGK	0.951647	402-411	Perfert Match
MCSNGSLQCR	0.987297	553-562	Perfert Match
SLGAISFWMC	0.976652	545-554	Perfert Match
SIQSRGLFGA	0.982527	339-348	Perfert Match
SFWMCSNGSL	0.989908	550-559	Perfert Match
SNGSLQCRIC	0.95963	555-564	Perfert Match
SRGLFGAIAG	0.990811	342-351	Perfert Match
TVTHSVNLLE	0.958375	42-51	Perfert Match
TYNAELLVLL	0.957672	436-445	Perfert Match
TQFTAVGKEF	0.951446	404-413	Perfert Match
CMESVKNGTY	0.971028	491-500	Perfert Match
CSNGSLQCRI	0.959781	554-563	Perfert Match
PSIQSRGLFG	0.981422	338-347	Perfert Match
HANNSTDTVD	0.988954	25-34	Perfert Match
HQNEQGSGYA	0.96656	369-378	Perfert Match
HHQNEQGSGY	0.964601	368-377	Perfert Match
RGLFGAIAGF	0.994878	343-352	Perfert Match
GAIAGFIEGGW	0.995983	347-357	Perfert Match
GAISFWMCSNG	0.97615	547-557	Perfert Match
GLFGAIAGFIE	0.994075	344-354	Perfert Match
GWYGYHHQNEQ	0.965606	363-373	Perfert Match
GYHANNSTDTV	0.988803	23-33	Perfert Match
GYHHQNEQGSG	0.965656	366-376	Perfert Match
GNGCFEFYHKC	0.990862	477-487	Perfert Match
AGFIEGGWTGM	0.991966	350-360	Perfert Match
AIAGFIEGGWT	0.995632	348-358	Perfert Match
AISFWMCSNGS	0.975748	548-558	Perfert Match
AELLVLLENER	0.956367	439-449	Perfert Match
AKEIGNGCFEF	0.953404	473-483	Perfert Match
VSLGAISFWMC	0.97384	544-554	Perfert Match
VTVTHSVNLLE	0.957371	41-51	Perfert Match
LGAISFWMCSN	0.976049	546-556	Perfert Match
LVLLENERTLD	0.956166	442-452	Perfert Match
LLVLLENERTL	0.955312	441-451	Perfert Match
LFGAIAGFIEG	0.993774	345-355	Perfert Match
LNKKVDDGFLD	0.95722	423-433	Perfert Match
LEKNVTVTHSV	0.972836	37-47	Perfert Match
IGNGCFEFYHK	0.953103	476-486	Perfert Match
IAGFIEGGWTG	0.995682	349-359	Perfert Match
ILAIYSTVASS	0.950442	529-539	Perfert Match
IQSRGLFGAIA	0.983481	340-350	Perfert Match
ISFWMCSNGSL	0.976501	549-559	Perfert Match
FGAIAGFIEGG	0.99523	346-356	Perfert Match
FWMCSNGSLQC	0.991765	551-561	Perfert Match
WYGYHHQNEQG	0.965606	364-374	Perfert Match
WMCSNGSLQCR	0.987146	552-562	Perfert Match
WTYNAELLVLL	0.957622	435-445	Perfert Match
YGYHHQNEQGS	0.965354	365-375	Perfert Match
YNAELLVLLEN	0.957572	437-447	Perfert Match
YHANNSTDTVD	0.98815	24-34	Perfert Match
YHHQNEQGSGY	0.963848	367-377	Perfert Match
DGWYGYHHQNE	0.964852	362-372	Perfert Match
NGCFEFYHKCD	0.973388	478-488	Unperfert Match	NGCFEFYHKCN
NAELLVLLENE	0.95717	438-448	Perfert Match
NAKEIGNGCFE	0.953605	472-482	Perfert Match
NVTVTHSVNLL	0.95707	40-50	Perfert Match
NLNKKVDDGFL	0.95712	422-432	Perfert Match
NKVNSVIEKMN	0.963698	393-403	Perfert Match
NTQFTAVGKEF	0.951396	403-413	Perfert Match
ELLVLLENERT	0.955111	440-450	Perfert Match
EIGNGCFEFYH	0.956166	475-485	Perfert Match
ENLNKKVDDGF	0.959781	421-431	Perfert Match
EKNVTVTHSVN	0.970175	38-48	Perfert Match
KNVTVTHSVNL	0.950442	39-49	Perfert Match
KEIGNGCFEFY	0.9524	474-484	Perfert Match
KMNTQFTAVGK	0.950492	401-411	Perfert Match
QNEQGSGYAAD	0.96666	370-380	Perfert Match
QSRGLFGAIAG	0.990259	341-351	Perfert Match
MNTQFTAVGKE	0.951346	402-412	Perfert Match
MCSNGSLQCRI	0.95963	553-563	Perfert Match
SLGAISFWMCS	0.975547	545-555	Perfert Match
SIQSRGLFGAI	0.982326	339-349	Perfert Match
SFWMCSNGSLQ	0.987297	550-560	Perfert Match
SNGSLQCRICI	0.959229	555-565	Perfert Match
SRGLFGAIAGF	0.990661	342-352	Perfert Match
TYNAELLVLLE	0.957471	436-446	Perfert Match
CSNGSLQCRIC	0.95948	554-564	Perfert Match
PSIQSRGLFGA	0.981372	338-348	Perfert Match
HANNSTDTVDT	0.988903	25-35	Perfert Match
HQNEQGSGYAA	0.966409	369-379	Perfert Match
HHQNEQGSGYA	0.963949	368-378	Perfert Match
RGLFGAIAGFI	0.993724	343-353	Perfert Match
GAIAGFIEGGWT	0.99523	347-358	Perfert Match
GAISFWMCSNGS	0.975648	547-558	Perfert Match
GLFGAIAGFIEG	0.993724	344-355	Perfert Match
GWYGYHHQNEQG	0.965606	363-374	Perfert Match
GYHANNSTDTVD	0.987949	23-34	Perfert Match
GYHHQNEQGSGY	0.963748	366-377	Perfert Match
GNGCFEFYHKCD	0.972987	477-488	Unperfert Match	GNGCFEFYHKCN
AIAGFIEGGWTG	0.995632	348-359	Perfert Match
AISFWMCSNGSL	0.975598	548-559	Perfert Match
AELLVLLENERT	0.954157	439-450	Perfert Match
AKEIGNGCFEFY	0.952099	473-484	Perfert Match
VSLGAISFWMCS	0.972735	544-555	Perfert Match
LGAISFWMCSNG	0.975899	546-557	Perfert Match
LLVLLENERTLD	0.95466	441-452	Perfert Match
LFGAIAGFIEGG	0.993623	345-356	Perfert Match
LEKNVTVTHSVN	0.96661	37-48	Perfert Match
IGNGCFEFYHKC	0.952651	476-487	Perfert Match
IAGFIEGGWTGM	0.991615	349-360	Perfert Match
IQSRGLFGAIAG	0.98333	340-351	Perfert Match
ISFWMCSNGSLQ	0.973941	549-560	Perfert Match
FGAIAGFIEGGW	0.995079	346-357	Perfert Match
FWMCSNGSLQCR	0.98579	551-562	Perfert Match
WYGYHHQNEQGS	0.965204	364-375	Perfert Match
WMCSNGSLQCRI	0.95948	552-563	Perfert Match
WTYNAELLVLLE	0.957421	435-446	Perfert Match
YGYHHQNEQGSG	0.965354	365-376	Perfert Match
YNAELLVLLENE	0.95707	437-448	Perfert Match
YHANNSTDTVDT	0.9881	24-35	Perfert Match
YHHQNEQGSGYA	0.963195	367-378	Perfert Match
DGWYGYHHQNEQ	0.96435	362-373	Perfert Match
NAELLVLLENER	0.956216	438-449	Perfert Match
NAKEIGNGCFEF	0.953304	472-483	Perfert Match
NVTVTHSVNLLE	0.956417	40-51	Perfert Match
NLNKKVDDGFLD	0.956517	422-433	Perfert Match
ELLVLLENERTL	0.954961	440-451	Perfert Match
EIGNGCFEFYHK	0.953103	475-486	Perfert Match
ENLNKKVDDGFL	0.955563	421-432	Perfert Match
KNVTVTHSVNLL	0.950341	39-50	Perfert Match
KEIGNGCFEFYH	0.952249	474-485	Perfert Match
KMNTQFTAVGKE	0.950191	401-412	Perfert Match
QSRGLFGAIAGF	0.990108	341-352	Perfert Match
MNTQFTAVGKEF	0.950994	402-413	Perfert Match
MCSNGSLQCRIC	0.959329	553-564	Perfert Match
SLGAISFWMCSN	0.974543	545-556	Perfert Match
SIQSRGLFGAIA	0.982175	339-350	Perfert Match
SFWMCSNGSLQC	0.986995	550-561	Perfert Match
SRGLFGAIAGFI	0.989506	342-353	Perfert Match
TYNAELLVLLEN	0.957421	436-447	Perfert Match
CSNGSLQCRICI	0.959078	554-565	Perfert Match
PSIQSRGLFGAI	0.981171	338-349	Perfert Match
HQNEQGSGYAAD	0.966258	369-380	Perfert Match
HHQNEQGSGYAA	0.963798	368-379	Perfert Match
RGLFGAIAGFIE	0.993523	343-354	Perfert Match
GAIAGFIEGGWTG	0.99523	347-359	Perfert Match
GAISFWMCSNGSL	0.975497	547-559	Perfert Match
GLFGAIAGFIEGG	0.993573	344-356	Perfert Match
GWYGYHHQNEQGS	0.965204	363-375	Perfert Match
GYHANNSTDTVDT	0.987899	23-35	Perfert Match
GYHHQNEQGSGYA	0.963095	366-378	Perfert Match
AIAGFIEGGWTGM	0.991565	348-360	Perfert Match
AISFWMCSNGSLQ	0.973037	548-560	Perfert Match
AELLVLLENERTL	0.954007	439-451	Perfert Match
AKEIGNGCFEFYH	0.951948	473-485	Perfert Match
VSLGAISFWMCSN	0.971781	544-556	Perfert Match
LGAISFWMCSNGS	0.975397	546-558	Perfert Match
LFGAIAGFIEGGW	0.993473	345-357	Perfert Match
IQSRGLFGAIAGF	0.983179	340-352	Perfert Match
ISFWMCSNGSLQC	0.973639	549-561	Perfert Match
FGAIAGFIEGGWT	0.994326	346-358	Perfert Match
FWMCSNGSLQCRI	0.958225	551-563	Perfert Match
WYGYHHQNEQGSG	0.965204	364-376	Perfert Match
WMCSNGSLQCRIC	0.959179	552-564	Perfert Match
WTYNAELLVLLEN	0.957371	435-447	Perfert Match
YGYHHQNEQGSGY	0.963446	365-377	Perfert Match
YNAELLVLLENER	0.956116	437-449	Perfert Match
YHHQNEQGSGYAA	0.963045	367-379	Perfert Match
DGWYGYHHQNEQG	0.96435	362-374	Perfert Match
NAELLVLLENERT	0.954007	438-450	Perfert Match
NAKEIGNGCFEFY	0.951998	472-484	Perfert Match
ELLVLLENERTLD	0.954308	440-452	Perfert Match
EIGNGCFEFYHKC	0.952651	475-487	Perfert Match
ENLNKKVDDGFLD	0.954961	421-433	Perfert Match
QSRGLFGAIAGFI	0.988954	341-353	Perfert Match
MCSNGSLQCRICI	0.958927	553-565	Perfert Match
SLGAISFWMCSNG	0.974392	545-557	Perfert Match
SIQSRGLFGAIAG	0.982025	339-351	Perfert Match
SFWMCSNGSLQCR	0.981723	550-562	Perfert Match
SRGLFGAIAGFIE	0.989305	342-354	Perfert Match
TYNAELLVLLENE	0.956919	436-448	Perfert Match
PSIQSRGLFGAIA	0.98102	338-350	Perfert Match
HHQNEQGSGYAAD	0.963647	368-380	Perfert Match
RGLFGAIAGFIEG	0.993171	343-355	Perfert Match
GAIAGFIEGGWTGM	0.991163	347-360	Perfert Match
GAISFWMCSNGSLQ	0.972936	547-560	Perfert Match
GLFGAIAGFIEGGW	0.993422	344-357	Perfert Match
GWYGYHHQNEQGSG	0.965204	363-376	Perfert Match
GYHHQNEQGSGYAA	0.962944	366-379	Perfert Match
AISFWMCSNGSLQC	0.972735	548-561	Perfert Match
AELLVLLENERTLD	0.953354	439-452	Perfert Match
VSLGAISFWMCSNG	0.971631	544-557	Perfert Match
LGAISFWMCSNGSL	0.975246	546-559	Perfert Match
LFGAIAGFIEGGWT	0.992719	345-358	Perfert Match
IQSRGLFGAIAGFI	0.982025	340-353	Perfert Match
ISFWMCSNGSLQCR	0.968668	549-562	Perfert Match
FGAIAGFIEGGWTG	0.994326	346-359	Perfert Match
FWMCSNGSLQCRIC	0.957923	551-564	Perfert Match
WYGYHHQNEQGSGY	0.963296	364-377	Perfert Match
WMCSNGSLQCRICI	0.958777	552-565	Perfert Match
WTYNAELLVLLENE	0.956869	435-448	Perfert Match
YGYHHQNEQGSGYA	0.962794	365-378	Perfert Match
YNAELLVLLENERT	0.953906	437-450	Perfert Match
YHHQNEQGSGYAAD	0.962894	367-380	Perfert Match
DGWYGYHHQNEQGS	0.963949	362-375	Perfert Match
NAELLVLLENERTL	0.953856	438-451	Perfert Match
NAKEIGNGCFEFYH	0.951848	472-485	Perfert Match
QSRGLFGAIAGFIE	0.988753	341-354	Perfert Match
SLGAISFWMCSNGS	0.97389	545-558	Perfert Match
SIQSRGLFGAIAGF	0.981874	339-352	Perfert Match
SFWMCSNGSLQCRI	0.954308	550-563	Perfert Match
SRGLFGAIAGFIEG	0.988954	342-355	Perfert Match
TYNAELLVLLENER	0.955965	436-449	Perfert Match
PSIQSRGLFGAIAG	0.98087	338-351	Perfert Match
RGLFGAIAGFIEGG	0.993021	343-356	Perfert Match
GAISFWMCSNGSLQC	0.972635	547-561	Perfert Match
GLFGAIAGFIEGGWT	0.992669	344-358	Perfert Match
GWYGYHHQNEQGSGY	0.963296	363-377	Perfert Match
GYHHQNEQGSGYAAD	0.962794	366-380	Perfert Match
AISFWMCSNGSLQCR	0.967765	548-562	Perfert Match
VSLGAISFWMCSNGS	0.971129	544-558	Perfert Match
LGAISFWMCSNGSLQ	0.972685	546-560	Perfert Match
LFGAIAGFIEGGWTG	0.992719	345-359	Perfert Match
IQSRGLFGAIAGFIE	0.981824	340-354	Perfert Match
FGAIAGFIEGGWTGM	0.990259	346-360	Perfert Match
FWMCSNGSLQCRICI	0.957522	551-565	Perfert Match
WYGYHHQNEQGSGYA	0.962643	364-378	Perfert Match
WTYNAELLVLLENER	0.955915	435-449	Perfert Match
YGYHHQNEQGSGYAA	0.962643	365-379	Perfert Match
YNAELLVLLENERTL	0.953756	437-451	Perfert Match
DGWYGYHHQNEQGSG	0.963949	362-376	Perfert Match
NAELLVLLENERTLD	0.953203	438-452	Perfert Match
QSRGLFGAIAGFIEG	0.988401	341-355	Perfert Match
SLGAISFWMCSNGSL	0.97374	545-559	Perfert Match
SIQSRGLFGAIAGFI	0.980719	339-353	Perfert Match
SFWMCSNGSLQCRIC	0.954007	550-564	Perfert Match
SRGLFGAIAGFIEGG	0.988853	342-356	Perfert Match
TYNAELLVLLENERT	0.953756	436-450	Perfert Match
PSIQSRGLFGAIAGF	0.980719	338-352	Perfert Match
RGLFGAIAGFIEGGW	0.99292	343-357	Perfert Match
GAISFWMCSNGSLQCR	0.967664	547-562	Perfert Match
GLFGAIAGFIEGGWTG	0.992669	344-359	Perfert Match
GWYGYHHQNEQGSGYA	0.962643	363-378	Perfert Match
VSLGAISFWMCSNGSL	0.970978	544-559	Perfert Match
LGAISFWMCSNGSLQC	0.972384	546-561	Perfert Match
LFGAIAGFIEGGWTGM	0.988652	345-360	Perfert Match
IQSRGLFGAIAGFIEG	0.981472	340-355	Perfert Match
WYGYHHQNEQGSGYAA	0.962492	364-379	Perfert Match
WTYNAELLVLLENERT	0.953706	435-450	Perfert Match
YGYHHQNEQGSGYAAD	0.962492	365-380	Perfert Match
YNAELLVLLENERTLD	0.953103	437-452	Perfert Match
DGWYGYHHQNEQGSGY	0.962091	362-377	Perfert Match
QSRGLFGAIAGFIEGG	0.988301	341-356	Perfert Match
SLGAISFWMCSNGSLQ	0.971229	545-560	Perfert Match
SIQSRGLFGAIAGFIE	0.980518	339-354	Perfert Match
SFWMCSNGSLQCRICI	0.953605	550-565	Perfert Match
SRGLFGAIAGFIEGGW	0.988753	342-357	Perfert Match
TYNAELLVLLENERTL	0.953605	436-451	Perfert Match
PSIQSRGLFGAIAGFI	0.979564	338-353	Perfert Match
RGLFGAIAGFIEGGWT	0.992167	343-358	Perfert Match
GLFGAIAGFIEGGWTGM	0.988652	344-360	Perfert Match
GWYGYHHQNEQGSGYAA	0.962492	363-379	Perfert Match
VSLGAISFWMCSNGSLQ	0.968468	544-560	Perfert Match
LGAISFWMCSNGSLQCR	0.967413	546-562	Perfert Match
IQSRGLFGAIAGFIEGG	0.981372	340-356	Perfert Match
WYGYHHQNEQGSGYAAD	0.962342	364-380	Perfert Match
WTYNAELLVLLENERTL	0.953555	435-451	Perfert Match
DGWYGYHHQNEQGSGYA	0.961438	362-378	Perfert Match
QSRGLFGAIAGFIEGGW	0.9882	341-357	Perfert Match
SLGAISFWMCSNGSLQC	0.970928	545-561	Perfert Match
SIQSRGLFGAIAGFIEG	0.980167	339-355	Perfert Match
SRGLFGAIAGFIEGGWT	0.988	342-358	Perfert Match
TYNAELLVLLENERTLD	0.952952	436-452	Perfert Match
PSIQSRGLFGAIAGFIE	0.979363	338-354	Perfert Match
RGLFGAIAGFIEGGWTG	0.992167	343-359	Perfert Match
GWYGYHHQNEQGSGYAAD	0.962342	363-380	Perfert Match
VSLGAISFWMCSNGSLQC	0.968166	544-561	Perfert Match
IQSRGLFGAIAGFIEGGW	0.981271	340-357	Perfert Match
WTYNAELLVLLENERTLD	0.952902	435-452	Perfert Match
DGWYGYHHQNEQGSGYAA	0.961287	362-379	Perfert Match
QSRGLFGAIAGFIEGGWT	0.987447	341-358	Perfert Match
SLGAISFWMCSNGSLQCR	0.966007	545-562	Perfert Match
SIQSRGLFGAIAGFIEGG	0.980066	339-356	Perfert Match
SRGLFGAIAGFIEGGWTG	0.988	342-359	Perfert Match
PSIQSRGLFGAIAGFIEG	0.979012	338-355	Perfert Match
RGLFGAIAGFIEGGWTGM	0.98815	343-360	Perfert Match
VSLGAISFWMCSNGSLQCR	0.963246	544-562	Perfert Match
IQSRGLFGAIAGFIEGGWT	0.980518	340-358	Perfert Match
DGWYGYHHQNEQGSGYAAD	0.961137	362-380	Perfert Match
QSRGLFGAIAGFIEGGWTG	0.987447	341-359	Perfert Match
SIQSRGLFGAIAGFIEGGW	0.979966	339-357	Perfert Match
SRGLFGAIAGFIEGGWTGM	0.984083	342-360	Perfert Match
PSIQSRGLFGAIAGFIEGG	0.978911	338-356	Perfert Match
IQSRGLFGAIAGFIEGGWTG	0.980518	340-359	Perfert Match
QSRGLFGAIAGFIEGGWTGM	0.983531	341-360	Perfert Match
SIQSRGLFGAIAGFIEGGWT	0.979213	339-358	Perfert Match
PSIQSRGLFGAIAGFIEGGW	0.978811	338-357	Perfert Match
IQSRGLFGAIAGFIEGGWTGM	0.976602	340-360	Perfert Match
SIQSRGLFGAIAGFIEGGWTG	0.979213	339-359	Perfert Match
PSIQSRGLFGAIAGFIEGGWT	0.978058	338-358	Perfert Match
SIQSRGLFGAIAGFIEGGWTGM	0.975497	339-360	Perfert Match
PSIQSRGLFGAIAGFIEGGWTG	0.978058	338-359	Perfert Match
PSIQSRGLFGAIAGFIEGGWTGM	0.974342	338-360	Perfert Match

## Sheet: Sheet2
Subtype	H2
DNA Sequence	ATGGCTATCATCTACCTGATTCTGCTGTTCACAGCAGTGAGGGGAGACCAGATTTGTATTGGCTACCATGCCAACAACAGCACAGAGAAGGTGGACACCATCTTGGAGAGGAATGTGACAGTGACCCATGCCAAGGACATCTTGGAGAAGACCCACAATGGCAAACTGTGTAAACTGAATGGCATCCCTCCATTGGAACTGGGAGACTGTAGCATTGCTGGCTGGCTGCTGGGCAACCCTGAGTGTGACAGACTGCTGTCTGTGCCTGAGTGGTCCTACATAATGGAGAAGGAGAACCCAAGGGATGGACTGTGTTACCCTGGCTCCTTCAATGACTATGAGGAACTGAAACACCTGCTGTCCTCTGTGACACACTTTGAGAAGGTGAAGATTCTGCCA…
Protein Sequence	MAIIYLILLFTAVRGDQICIGYHANNSTEKVDTILERNVTVTHAKDILEKTHNGKLCKLNGIPPLELGDCSIAGWLLGNPECDRLLSVPEWSYIMEKENPRDGLCYPGSFNDYEELKHLLSSVTHFEKVKILPRDRWTQHTTTGGSRACAVSGNPSFFRNMVWLTEKGSNYPVAKGSYNNTSGEQMLIIWGVHHPNDETEQRTLYQNVGTYVSVGTSTLNKRSTPEIATRPKVNGLGSRMEFSWILLDMWDTINFESTGNLIAPEYGFKISKRGSSGIMKTEGTLENCETKCQTPLGAINTTLPFHNVHPLTIGECPKYVKSEKLVLATGLRNVPQIESRGLFGAIAGFIEGGWQGMVDGWYGYHHSNDQGSGYAADKESTQKAFDGITNKVNSVIEKM…
Segment Sequence	Conservative Rate	Position In Reference Sequence	Match Status	Close Match In Reference Sequence
GGWQG	1	352-356	Perfert Match
GAIAG	1	344-348	Perfert Match
GAINT	0.988782	297-301	Perfert Match
GVYQI	0.950321	522-526	Perfert Match
GVKLS	0.951923	515-519	Perfert Match
GLFGA	1	341-345	Perfert Match
GIMKT	0.956731	277-281	Perfert Match
GIPPL	0.977564	61-65	Perfert Match
GFIEG	1	348-352	Perfert Match
GFKIS	0.977564	267-271	Perfert Match
GWLLG	1	74-78	Perfert Match
GWYGY	1	360-364	Perfert Match
GWQGM	1	353-357	Perfert Match
GYAAD	0.998397	373-377	Perfert Match
GYHHS	0.996795	363-367	Perfert Match
GDQIC	0.987179	15-19	Perfert Match
GNGCF	0.998397	474-478	Perfert Match
GNPEC	0.972756	78-82	Perfert Match
GECPK	0.991987	314-318	Perfert Match
GSGYA	0.990385	371-375	Perfert Match
GSLQC	0.998397	554-558	Perfert Match
GSLSL	0.998397	535-539	Perfert Match
GTYVS	0.953526	209-213	Perfert Match
GTYDY	0.972756	495-499	Perfert Match
GCFEF	1	476-480	Perfert Match
AGFIE	1	347-351	Perfert Match
AGWLL	0.998397	73-77	Perfert Match
AGSLS	0.998397	534-538	Perfert Match
AADKE	0.987179	375-379	Perfert Match
AVGKE	0.966346	405-409	Perfert Match
AIAGF	1	345-349	Perfert Match
AIYAT	0.991987	528-532	Perfert Match
AINTT	0.988782	298-302	Perfert Match
ADKES	0.983974	376-380	Perfert Match
AELLV	0.985577	436-440	Perfert Match
ATGLR	0.966346	328-332	Perfert Match
ATVAG	0.988782	531-535	Perfert Match
APEYG	0.996795	263-267	Perfert Match
VGKEF	0.983974	406-410	Perfert Match
VAGSL	0.990385	533-537	Perfert Match
VLATG	0.980769	326-330	Perfert Match
VLMEN	0.995192	440-444	Perfert Match
VIEKM	0.972756	395-399	Perfert Match
VWTYN	0.996795	431-435	Perfert Match
VYQIL	0.955128	523-527	Perfert Match
VDTIL	0.990385	31-35	Perfert Match
VTVTH	0.987179	39-43	Perfert Match
VPEWS	0.998397	88-92	Perfert Match
VRMQL	0.985577	462-466	Perfert Match
LGAIN	0.988782	296-300	Perfert Match
LGDCS	0.950321	67-71	Perfert Match
LGNPE	0.972756	77-81	Perfert Match
LAIYA	0.991987	527-531	Perfert Match
LATGL	0.967949	327-331	Perfert Match
LVLAT	0.980769	325-329	Perfert Match
LVLME	0.995192	439-443	Perfert Match
LLGNP	1	76-80	Perfert Match
LLVLM	0.99359	438-442	Perfert Match
LFGAI	1	342-346	Perfert Match
LNKKM	0.974359	420-424	Perfert Match
LNKRS	0.963141	219-223	Perfert Match
LENLN	0.990385	417-421	Perfert Match
LERNV	0.951923	35-39	Perfert Match
LQCRI	0.988782	556-560	Perfert Match
LMENE	1	441-445	Perfert Match
LSLAI	0.998397	537-541	Perfert Match
LTIGE	0.980769	311-315	Perfert Match
LCYPG	0.995192	104-108	Perfert Match
LPFHN	0.996795	303-307	Perfert Match
IGECP	0.995192	313-317	Perfert Match
IAGFI	1	346-350	Perfert Match
IAGWL	0.988782	72-76	Perfert Match
ILAIY	0.99359	526-530	Perfert Match
ILERN	0.963141	34-38	Perfert Match
IYATV	0.987179	529-533	Perfert Match
INFES	0.959936	253-257	Perfert Match
INTTL	0.990385	299-303	Perfert Match
IEGGW	1	350-354	Perfert Match
IEKMN	0.985577	396-400	Perfert Match
IKGVK	0.983974	513-517	Perfert Match
ISKRG	0.991987	270-274	Perfert Match
ICIGY	0.955128	18-22	Perfert Match
IPPLE	0.959936	62-66	Perfert Match
FGAIA	1	343-347	Perfert Match
FIEGG	1	349-353	Perfert Match
FFRNM	0.998397	157-161	Perfert Match
FYHKC	0.998397	480-484	Perfert Match
FEFYH	0.998397	478-482	Perfert Match
FESTG	0.979167	255-259	Perfert Match
FKISK	0.975962	268-272	Perfert Match
FRNMV	0.991987	158-162	Perfert Match
WLLGN	1	75-79	Perfert Match
WYGYH	0.998397	361-365	Perfert Match
WMCSN	0.998397	549-553	Perfert Match
WTYNA	0.988782	432-436	Perfert Match
WTQHT	0.971154	137-141	Perfert Match
YGFKI	0.982372	266-270	Perfert Match
YGYHH	0.996795	362-366	Perfert Match
YAADK	0.996795	374-378	Perfert Match
YATVA	0.988782	530-534	Perfert Match
YDYPK	0.953526	497-501	Perfert Match
YNAEL	0.988782	434-438	Perfert Match
YNNTS	0.990385	178-182	Perfert Match
YEELK	0.996795	113-117	Perfert Match
YEEES	0.996795	502-506	Perfert Match
YQILA	0.995192	524-528	Perfert Match
YPKYE	0.967949	499-503	Perfert Match
YHKCD	0.991987	481-485	Perfert Match
YHHSN	0.995192	364-368	Perfert Match
DGWYG	1	359-363	Perfert Match
DVWTY	0.972756	430-434	Perfert Match
DYPKY	0.953526	498-502	Perfert Match
DDECM	0.969551	485-489	Perfert Match
DKEST	0.985577	377-381	Perfert Match
DQGSG	0.987179	369-373	Perfert Match
DTILE	0.996795	32-36	Perfert Match
DCSIA	0.977564	69-73	Perfert Match
NGKLC	0.996795	53-57	Perfert Match
NGSLQ	1	553-557	Perfert Match
NGTYD	0.971154	494-498	Perfert Match
NGCFE	0.998397	475-479	Perfert Match
NAELL	0.988782	435-439	Perfert Match
NVTVT	0.987179	38-42	Perfert Match
NLNKK	0.980769	419-423	Perfert Match
NDQGS	0.987179	368-372	Perfert Match
NNSTE	0.971154	25-29	Perfert Match
NNTSG	0.990385	179-183	Perfert Match
NERTL	0.988782	444-448	Perfert Match
NKKME	0.974359	421-425	Perfert Match
NMVWL	0.991987	160-164	Perfert Match
NSVIE	0.951923	393-397	Perfert Match
NTQFE	0.966346	400-404	Unperfert Match	NIQFE
NTSGE	0.950321	180-184	Perfert Match
NTTLP	0.998397	300-304	Perfert Match
NPECD	0.972756	79-83	Perfert Match
EGGWQ	1	351-355	Perfert Match
ELLVL	0.99359	437-441	Perfert Match
ELKHL	0.953526	115-119	Perfert Match
EIKGV	0.985577	512-516	Perfert Match
EFYHK	0.998397	479-483	Perfert Match
EFSWT	0.955128	241-245	Unperfert Match	EFSWI
EWSYI	1	90-94	Perfert Match
EYGFK	0.982372	265-269	Perfert Match
EDGFL	0.966346	425-429	Unperfert Match	EDGFR
ENLNK	0.987179	418-422	Perfert Match
ENERT	0.988782	443-447	Perfert Match
EELKH	0.991987	114-118	Perfert Match
EEESK	0.985577	503-507	Perfert Match
EESKL	0.985577	504-508	Perfert Match
EKMNT	0.980769	397-401	Unperfert Match	EKMNI
ESTGN	0.980769	256-260	Perfert Match
ESTQK	0.950321	379-383	Perfert Match
ECPKY	0.991987	315-319	Perfert Match
ERNVT	0.951923	36-40	Perfert Match
ERTLD	0.985577	445-449	Perfert Match
KGVKL	0.985577	514-518	Perfert Match
KVDTI	0.959936	30-34	Perfert Match
KVRMQ	0.969551	461-465	Perfert Match
KISKR	0.975962	269-273	Perfert Match
KYVKS	0.964744	318-322	Perfert Match
KYEEE	0.996795	501-505	Perfert Match
KESTQ	0.985577	378-382	Perfert Match
KKMED	0.975962	422-426	Perfert Match
KMNTQ	0.979167	398-402	Unperfert Match	KMNIQ
KMEDG	0.979167	423-427	Perfert Match
KCDDE	0.971154	483-487	Perfert Match
QGSGY	0.990385	370-374	Perfert Match
QLRDN	0.979167	465-469	Perfert Match
QILAI	0.99359	525-529	Perfert Match
QFEAV	0.951923	402-406	Perfert Match
QTPLG	0.980769	293-297	Perfert Match
QCRIC	0.985577	557-561	Perfert Match
QHTTT	0.958333	139-143	Perfert Match
MVWLT	0.991987	161-165	Perfert Match
MNTQF	0.975962	399-403	Unperfert Match	MNIQF
MEFSW	0.958333	240-244	Perfert Match
MEDGF	0.990385	424-428	Perfert Match
MENER	0.991987	442-446	Perfert Match
MQLRD	0.975962	464-468	Perfert Match
MCSNG	0.998397	550-554	Perfert Match
SGIMK	0.959936	276-280	Perfert Match
SGYAA	0.988782	372-376	Perfert Match
SVIEK	0.951923	394-398	Perfert Match
SLAIM	0.996795	538-542	Perfert Match
SLQCR	0.995192	555-559	Perfert Match
SLSLA	0.998397	536-540	Perfert Match
SIAGW	0.985577	71-75	Perfert Match
SFFRN	1	156-160	Perfert Match
SYNNT	0.996795	177-181	Perfert Match
SNGSL	0.998397	552-556	Perfert Match
SNDQG	0.996795	367-371	Perfert Match
STGNL	0.971154	257-261	Perfert Match
STQKA	0.958333	380-384	Perfert Match
TGLRN	0.969551	329-333	Perfert Match
TVAGS	0.991987	532-536	Perfert Match
TVTHA	0.980769	40-44	Perfert Match
TLPFH	0.996795	302-306	Perfert Match
TIGEC	0.982372	312-316	Perfert Match
TILER	0.963141	33-37	Perfert Match
TYDYP	0.953526	496-500	Perfert Match
TYNAE	0.988782	433-437	Perfert Match
TQHTT	0.971154	138-142	Perfert Match
TSTLN	0.956731	216-220	Perfert Match
TTGGS	0.966346	142-146	Perfert Match
TTLPF	0.998397	301-305	Perfert Match
TTTGG	0.956731	141-145	Perfert Match
TPLGA	0.979167	294-298	Perfert Match
CIGYH	0.955128	19-23	Perfert Match
CFEFY	0.998397	477-481	Perfert Match
CDDEC	0.971154	484-488	Perfert Match
CQTPL	0.980769	292-296	Perfert Match
CSIAG	0.985577	70-74	Perfert Match
CSNGS	0.998397	551-555	Perfert Match
CPKYV	0.972756	316-320	Perfert Match
CRICI	0.983974	558-562	Perfert Match
PLGAI	0.987179	295-299	Perfert Match
PLTIG	0.983974	310-314	Perfert Match
PEWSY	1	89-93	Perfert Match
PEYGF	0.998397	264-268	Perfert Match
PKYVK	0.969551	317-321	Perfert Match
PKYEE	0.966346	500-504	Perfert Match
PSFFR	0.982372	155-159	Perfert Match
PPLEL	0.977564	63-67	Perfert Match
HDSNV	0.996795	451-455	Perfert Match
HNGKL	0.996795	52-56	Perfert Match
HKCDD	0.977564	482-486	Perfert Match
HSNDQ	0.995192	366-370	Perfert Match
HTTTG	0.961538	140-144	Perfert Match
HPLTI	0.983974	309-313	Perfert Match
HHSND	0.99359	365-369	Perfert Match
RGLFG	0.990385	340-344	Perfert Match
RLENL	0.99359	416-420	Perfert Match
RNVTV	0.953526	37-41	Perfert Match
RNVPQ	0.950321	332-336	Perfert Match
RNMVW	0.991987	159-163	Perfert Match
RMEFS	0.958333	239-243	Perfert Match
RMQLR	0.967949	463-467	Perfert Match
GGWQGM	1	352-357	Perfert Match
GAIAGF	1	344-349	Perfert Match
GAINTT	0.988782	297-302	Perfert Match
GVYQIL	0.950321	522-527	Perfert Match
GLFGAI	1	341-346	Perfert Match
GIPPLE	0.959936	61-66	Perfert Match
GFIEGG	1	348-353	Perfert Match
GFKISK	0.975962	267-272	Perfert Match
GWLLGN	1	74-79	Perfert Match
GWYGYH	0.998397	360-365	Perfert Match
GYAADK	0.996795	373-378	Perfert Match
GYHHSN	0.995192	363-368	Perfert Match
GNGCFE	0.998397	474-479	Perfert Match
GNPECD	0.972756	78-83	Perfert Match
GECPKY	0.991987	314-319	Perfert Match
GSGYAA	0.988782	371-376	Perfert Match
GSLQCR	0.995192	554-559	Perfert Match
GSLSLA	0.998397	535-540	Perfert Match
GTYDYP	0.953526	495-500	Perfert Match
GCFEFY	0.998397	476-481	Perfert Match
AGFIEG	1	347-352	Perfert Match
AGWLLG	0.998397	73-78	Perfert Match
AGSLSL	0.998397	534-539	Perfert Match
AADKES	0.983974	375-380	Perfert Match
AVGKEF	0.966346	405-410	Perfert Match
AIAGFI	1	345-350	Perfert Match
AIYATV	0.983974	528-533	Perfert Match
AINTTL	0.987179	298-303	Perfert Match
ADKEST	0.983974	376-381	Perfert Match
AELLVL	0.985577	436-441	Perfert Match
ATGLRN	0.966346	328-333	Perfert Match
ATVAGS	0.988782	531-536	Perfert Match
APEYGF	0.996795	263-268	Perfert Match
VAGSLS	0.990385	533-538	Perfert Match
VLATGL	0.961538	326-331	Perfert Match
VLMENE	0.995192	440-445	Perfert Match
VIEKMN	0.972756	395-400	Perfert Match
VWTYNA	0.987179	431-436	Perfert Match
VYQILA	0.951923	523-528	Perfert Match
VDTILE	0.988782	31-36	Perfert Match
VTVTHA	0.967949	39-44	Perfert Match
VPEWSY	0.998397	88-93	Perfert Match
VRMQLR	0.967949	462-467	Perfert Match
LGAINT	0.988782	296-301	Perfert Match
LGNPEC	0.972756	77-82	Perfert Match
LAIYAT	0.991987	527-532	Perfert Match
LATGLR	0.966346	327-332	Perfert Match
LVLATG	0.980769	325-330	Perfert Match
LVLMEN	0.995192	439-444	Perfert Match
LLGNPE	0.972756	76-81	Perfert Match
LLVLME	0.99359	438-443	Perfert Match
LFGAIA	1	342-347	Perfert Match
LNKKME	0.974359	420-425	Perfert Match
LENLNK	0.987179	417-422	Perfert Match
LERNVT	0.951923	35-40	Perfert Match
LQCRIC	0.985577	556-561	Perfert Match
LMENER	0.991987	441-446	Perfert Match
LSLAIM	0.995192	537-542	Perfert Match
LTIGEC	0.980769	311-316	Perfert Match
IGECPK	0.990385	313-318	Perfert Match
IAGFIE	1	346-351	Perfert Match
IAGWLL	0.988782	72-77	Perfert Match
ILAIYA	0.990385	526-531	Perfert Match
ILERNV	0.950321	34-39	Perfert Match
IYATVA	0.987179	529-534	Perfert Match
INTTLP	0.990385	299-304	Perfert Match
IEGGWQ	1	350-355	Perfert Match
IEKMNT	0.979167	396-401	Unperfert Match	IEKMNI
IKGVKL	0.983974	513-518	Perfert Match
ICIGYH	0.955128	18-23	Perfert Match
IPPLEL	0.959936	62-67	Perfert Match
FGAIAG	1	343-348	Perfert Match
FIEGGW	1	349-354	Perfert Match
FFRNMV	0.991987	157-162	Perfert Match
FYHKCD	0.991987	480-485	Perfert Match
FEFYHK	0.998397	478-483	Perfert Match
FESTGN	0.979167	255-260	Perfert Match
FKISKR	0.975962	268-273	Perfert Match
FRNMVW	0.991987	158-163	Perfert Match
WLLGNP	1	75-80	Perfert Match
WYGYHH	0.996795	361-366	Perfert Match
WMCSNG	0.998397	549-554	Perfert Match
WTYNAE	0.988782	432-437	Perfert Match
WTQHTT	0.971154	137-142	Perfert Match
YGFKIS	0.977564	266-271	Perfert Match
YGYHHS	0.996795	362-367	Perfert Match
YAADKE	0.987179	374-379	Perfert Match
YATVAG	0.988782	530-535	Perfert Match
YDYPKY	0.953526	497-502	Perfert Match
YNAELL	0.988782	434-439	Perfert Match
YNNTSG	0.990385	178-183	Perfert Match
YEELKH	0.991987	113-118	Perfert Match
YEEESK	0.985577	502-507	Perfert Match
YQILAI	0.99359	524-529	Perfert Match
YPKYEE	0.966346	499-504	Perfert Match
YHKCDD	0.975962	481-486	Perfert Match
YHHSND	0.99359	364-369	Perfert Match
DGWYGY	1	359-364	Perfert Match
DVWTYN	0.972756	430-435	Perfert Match
DYPKYE	0.951923	498-503	Perfert Match
DKESTQ	0.985577	377-382	Perfert Match
DQGSGY	0.987179	369-374	Perfert Match
DTILER	0.963141	32-37	Perfert Match
DCSIAG	0.977564	69-74	Perfert Match
NGSLQC	0.998397	553-558	Perfert Match
NGTYDY	0.971154	494-499	Perfert Match
NGCFEF	0.998397	475-480	Perfert Match
NAELLV	0.985577	435-440	Perfert Match
NVTVTH	0.987179	38-43	Perfert Match
NLNKKM	0.972756	419-424	Perfert Match
NDQGSG	0.987179	368-373	Perfert Match
NNTSGE	0.950321	179-184	Perfert Match
NERTLD	0.985577	444-449	Perfert Match
NKKMED	0.974359	421-426	Perfert Match
NMVWLT	0.991987	160-165	Perfert Match
NSVIEK	0.951923	393-398	Perfert Match
NTTLPF	0.998397	300-305	Perfert Match
EGGWQG	1	351-356	Perfert Match
ELLVLM	0.99359	437-442	Perfert Match
EIKGVK	0.982372	512-517	Perfert Match
EFYHKC	0.998397	479-484	Perfert Match
EYGFKI	0.982372	265-270	Perfert Match
ENLNKK	0.977564	418-423	Perfert Match
ENERTL	0.988782	443-448	Perfert Match
EELKHL	0.953526	114-119	Perfert Match
EEESKL	0.983974	503-508	Perfert Match
EKMNTQ	0.979167	397-402	Unperfert Match	EKMNIQ
ESTGNL	0.967949	256-261	Perfert Match
ECPKYV	0.969551	315-320	Perfert Match
ERNVTV	0.951923	36-41	Perfert Match
KGVKLS	0.950321	514-519	Perfert Match
KVDTIL	0.959936	30-35	Perfert Match
KVRMQL	0.969551	461-466	Perfert Match
KISKRG	0.975962	269-274	Perfert Match
KYEEES	0.996795	501-506	Perfert Match
KKMEDG	0.975962	422-427	Perfert Match
KMNTQF	0.975962	398-403	Unperfert Match	KMNIQF
KMEDGF	0.977564	423-428	Perfert Match
KCDDEC	0.971154	483-488	Perfert Match
QGSGYA	0.990385	370-375	Perfert Match
QILAIY	0.99359	525-530	Perfert Match
QTPLGA	0.977564	293-298	Perfert Match
QCRICI	0.983974	557-562	Perfert Match
QHTTTG	0.958333	139-144	Perfert Match
MNTQFE	0.953526	399-404	Unperfert Match	MNIQFE
MEFSWT	0.955128	240-245	Unperfert Match	MEFSWI
MEDGFL	0.958333	424-429	Unperfert Match	MEDGFR
MENERT	0.988782	442-447	Perfert Match
MQLRDN	0.975962	464-469	Perfert Match
MCSNGS	0.998397	550-555	Perfert Match
SGIMKT	0.955128	276-281	Perfert Match
SGYAAD	0.988782	372-377	Perfert Match
SLQCRI	0.988782	555-560	Perfert Match
SLSLAI	0.998397	536-541	Perfert Match
SIAGWL	0.985577	71-76	Perfert Match
SFFRNM	0.998397	156-161	Perfert Match
SYNNTS	0.987179	177-182	Perfert Match
SNGSLQ	0.998397	552-557	Perfert Match
SNDQGS	0.987179	367-372	Perfert Match
TVAGSL	0.990385	532-537	Perfert Match
TLPFHN	0.996795	302-307	Perfert Match
TIGECP	0.982372	312-317	Perfert Match
TILERN	0.963141	33-38	Perfert Match
TYDYPK	0.953526	496-501	Perfert Match
TYNAEL	0.987179	433-438	Perfert Match
TQHTTT	0.956731	138-143	Perfert Match
TTLPFH	0.996795	301-306	Perfert Match
TTTGGS	0.956731	141-146	Perfert Match
TPLGAI	0.971154	294-299	Perfert Match
CFEFYH	0.998397	477-482	Perfert Match
CDDECM	0.969551	484-489	Perfert Match
CQTPLG	0.980769	292-297	Perfert Match
CSIAGW	0.985577	70-75	Perfert Match
CSNGSL	0.998397	551-556	Perfert Match
CPKYVK	0.969551	316-321	Perfert Match
PLGAIN	0.987179	295-300	Perfert Match
PLTIGE	0.980769	310-315	Perfert Match
PEWSYI	1	89-94	Perfert Match
PEYGFK	0.982372	264-269	Perfert Match
PKYVKS	0.964744	317-322	Perfert Match
PKYEEE	0.966346	500-505	Perfert Match
PSFFRN	0.982372	155-160	Perfert Match
HNGKLC	0.996795	52-57	Perfert Match
HKCDDE	0.971154	482-487	Perfert Match
HSNDQG	0.995192	366-371	Perfert Match
HTTTGG	0.956731	140-145	Perfert Match
HPLTIG	0.983974	309-314	Perfert Match
HHSNDQ	0.99359	365-370	Perfert Match
RGLFGA	0.990385	340-345	Perfert Match
RLENLN	0.988782	416-421	Perfert Match
RNVTVT	0.953526	37-42	Perfert Match
RNMVWL	0.991987	159-164	Perfert Match
RMEFSW	0.958333	239-244	Perfert Match
RMQLRD	0.967949	463-468	Perfert Match
GAIAGFI	1	344-350	Perfert Match
GAINTTL	0.987179	297-303	Perfert Match
GLFGAIA	1	341-347	Perfert Match
GIPPLEL	0.959936	61-67	Perfert Match
GFIEGGW	1	348-354	Perfert Match
GFKISKR	0.975962	267-273	Perfert Match
GWLLGNP	1	74-80	Perfert Match
GWYGYHH	0.996795	360-366	Perfert Match
GYAADKE	0.987179	373-379	Perfert Match
GYHHSND	0.99359	363-369	Perfert Match
GNGCFEF	0.998397	474-480	Perfert Match
GECPKYV	0.969551	314-320	Perfert Match
GSGYAAD	0.988782	371-377	Perfert Match
GSLQCRI	0.988782	554-560	Perfert Match
GSLSLAI	0.998397	535-541	Perfert Match
GTYDYPK	0.953526	495-501	Perfert Match
GCFEFYH	0.998397	476-482	Perfert Match
AGFIEGG	1	347-353	Perfert Match
AGWLLGN	0.998397	73-79	Perfert Match
AGSLSLA	0.998397	534-540	Perfert Match
AADKEST	0.983974	375-381	Perfert Match
AIAGFIE	1	345-351	Perfert Match
AIYATVA	0.983974	528-534	Perfert Match
AINTTLP	0.987179	298-304	Perfert Match
ADKESTQ	0.983974	376-382	Perfert Match
AELLVLM	0.985577	436-442	Perfert Match
ATVAGSL	0.987179	531-537	Perfert Match
APEYGFK	0.980769	263-269	Perfert Match
VAGSLSL	0.990385	533-539	Perfert Match
VLATGLR	0.959936	326-332	Perfert Match
VLMENER	0.987179	440-446	Perfert Match
VIEKMNT	0.966346	395-401	Unperfert Match	VIEKMNI
VWTYNAE	0.987179	431-437	Perfert Match
VYQILAI	0.950321	523-529	Perfert Match
VDTILER	0.958333	31-37	Perfert Match
VPEWSYI	0.998397	88-94	Perfert Match
VRMQLRD	0.967949	462-468	Perfert Match
LGAINTT	0.988782	296-302	Perfert Match
LGNPECD	0.972756	77-83	Perfert Match
LAIYATV	0.983974	527-533	Perfert Match
LATGLRN	0.966346	327-333	Perfert Match
LVLATGL	0.961538	325-331	Perfert Match
LVLMENE	0.995192	439-445	Perfert Match
LLGNPEC	0.972756	76-82	Perfert Match
LLVLMEN	0.99359	438-444	Perfert Match
LFGAIAG	1	342-348	Perfert Match
LNKKMED	0.974359	420-426	Perfert Match
LENLNKK	0.977564	417-423	Perfert Match
LERNVTV	0.951923	35-41	Perfert Match
LQCRICI	0.983974	556-562	Perfert Match
LMENERT	0.988782	441-447	Perfert Match
LTIGECP	0.980769	311-317	Perfert Match
IGECPKY	0.990385	313-319	Perfert Match
IAGFIEG	1	346-352	Perfert Match
IAGWLLG	0.988782	72-78	Perfert Match
ILAIYAT	0.990385	526-532	Perfert Match
ILERNVT	0.950321	34-40	Perfert Match
IYATVAG	0.987179	529-535	Perfert Match
INTTLPF	0.990385	299-305	Perfert Match
IEGGWQG	1	350-356	Perfert Match
IEKMNTQ	0.977564	396-402	Unperfert Match	IEKMNIQ
FGAIAGF	1	343-349	Perfert Match
FIEGGWQ	1	349-355	Perfert Match
FFRNMVW	0.991987	157-163	Perfert Match
FYHKCDD	0.975962	480-486	Perfert Match
FEFYHKC	0.998397	478-484	Perfert Match
FESTGNL	0.966346	255-261	Perfert Match
FKISKRG	0.975962	268-274	Perfert Match
FRNMVWL	0.991987	158-164	Perfert Match
WLLGNPE	0.972756	75-81	Perfert Match
WYGYHHS	0.996795	361-367	Perfert Match
WMCSNGS	0.998397	549-555	Perfert Match
WTYNAEL	0.987179	432-438	Perfert Match
WTQHTTT	0.956731	137-143	Perfert Match
YGFKISK	0.975962	266-272	Perfert Match
YGYHHSN	0.995192	362-368	Perfert Match
YAADKES	0.983974	374-380	Perfert Match
YATVAGS	0.988782	530-536	Perfert Match
YDYPKYE	0.951923	497-503	Perfert Match
YNAELLV	0.985577	434-440	Perfert Match
YNNTSGE	0.950321	178-184	Perfert Match
YEELKHL	0.953526	113-119	Perfert Match
YEEESKL	0.983974	502-508	Perfert Match
YQILAIY	0.99359	524-530	Perfert Match
YPKYEEE	0.966346	499-505	Perfert Match
YHKCDDE	0.969551	481-487	Perfert Match
YHHSNDQ	0.99359	364-370	Perfert Match
DGWYGYH	0.998397	359-365	Perfert Match
DVWTYNA	0.963141	430-436	Perfert Match
DYPKYEE	0.950321	498-504	Perfert Match
DQGSGYA	0.987179	369-375	Perfert Match
DTILERN	0.963141	32-38	Perfert Match
DCSIAGW	0.977564	69-75	Perfert Match
NGSLQCR	0.995192	553-559	Perfert Match
NGTYDYP	0.951923	494-500	Perfert Match
NGCFEFY	0.996795	475-481	Perfert Match
NAELLVL	0.985577	435-441	Perfert Match
NVTVTHA	0.967949	38-44	Perfert Match
NLNKKME	0.972756	419-425	Perfert Match
NDQGSGY	0.987179	368-374	Perfert Match
NKKMEDG	0.974359	421-427	Perfert Match
NTTLPFH	0.996795	300-306	Perfert Match
EGGWQGM	1	351-357	Perfert Match
ELLVLME	0.99359	437-443	Perfert Match
EIKGVKL	0.982372	512-518	Perfert Match
EFYHKCD	0.991987	479-485	Perfert Match
EYGFKIS	0.977564	265-271	Perfert Match
ENLNKKM	0.969551	418-424	Perfert Match
ENERTLD	0.985577	443-449	Perfert Match
EKMNTQF	0.975962	397-403	Unperfert Match	EKMNIQF
ECPKYVK	0.966346	315-321	Perfert Match
ERNVTVT	0.951923	36-42	Perfert Match
KVDTILE	0.959936	30-36	Perfert Match
KVRMQLR	0.951923	461-467	Perfert Match
KYEEESK	0.985577	501-507	Perfert Match
KKMEDGF	0.974359	422-428	Perfert Match
KMNTQFE	0.953526	398-404	Unperfert Match	KMNIQFE
KCDDECM	0.969551	483-489	Perfert Match
QGSGYAA	0.988782	370-376	Perfert Match
QILAIYA	0.990385	525-531	Perfert Match
QTPLGAI	0.969551	293-299	Perfert Match
QHTTTGG	0.953526	139-145	Perfert Match
MENERTL	0.988782	442-448	Perfert Match
MCSNGSL	0.998397	550-556	Perfert Match
SGYAADK	0.987179	372-378	Perfert Match
SLQCRIC	0.985577	555-561	Perfert Match
SLSLAIM	0.995192	536-542	Perfert Match
SIAGWLL	0.985577	71-77	Perfert Match
SFFRNMV	0.991987	156-162	Perfert Match
SYNNTSG	0.987179	177-183	Perfert Match
SNGSLQC	0.996795	552-558	Perfert Match
SNDQGSG	0.987179	367-373	Perfert Match
TVAGSLS	0.990385	532-538	Perfert Match
TIGECPK	0.977564	312-318	Perfert Match
TILERNV	0.950321	33-39	Perfert Match
TYDYPKY	0.953526	496-502	Perfert Match
TYNAELL	0.987179	433-439	Perfert Match
TQHTTTG	0.956731	138-144	Perfert Match
TTLPFHN	0.996795	301-307	Perfert Match
TPLGAIN	0.971154	294-300	Perfert Match
CFEFYHK	0.998397	477-483	Perfert Match
CQTPLGA	0.977564	292-298	Perfert Match
CSIAGWL	0.985577	70-76	Perfert Match
CSNGSLQ	0.998397	551-557	Perfert Match
CPKYVKS	0.964744	316-322	Perfert Match
PLGAINT	0.987179	295-301	Perfert Match
PLTIGEC	0.980769	310-316	Perfert Match
PEYGFKI	0.982372	264-270	Perfert Match
PKYEEES	0.966346	500-506	Perfert Match
PSFFRNM	0.980769	155-161	Perfert Match
HKCDDEC	0.971154	482-488	Perfert Match
HSNDQGS	0.985577	366-372	Perfert Match
HTTTGGS	0.956731	140-146	Perfert Match
HPLTIGE	0.980769	309-315	Perfert Match
HHSNDQG	0.99359	365-371	Perfert Match
RGLFGAI	0.990385	340-346	Perfert Match
RLENLNK	0.985577	416-422	Perfert Match
RNVTVTH	0.953526	37-43	Perfert Match
RNMVWLT	0.991987	159-165	Perfert Match
RMEFSWT	0.955128	239-245	Unperfert Match	RMEFSWI
RMQLRDN	0.967949	463-469	Perfert Match
GAIAGFIE	1	344-351	Perfert Match
GAINTTLP	0.987179	297-304	Perfert Match
GLFGAIAG	1	341-348	Perfert Match
GFIEGGWQ	1	348-355	Perfert Match
GFKISKRG	0.975962	267-274	Perfert Match
GWLLGNPE	0.972756	74-81	Perfert Match
GWYGYHHS	0.996795	360-367	Perfert Match
GYAADKES	0.983974	373-380	Perfert Match
GYHHSNDQ	0.99359	363-370	Perfert Match
GNGCFEFY	0.996795	474-481	Perfert Match
GECPKYVK	0.966346	314-321	Perfert Match
GSGYAADK	0.987179	371-378	Perfert Match
GSLQCRIC	0.985577	554-561	Perfert Match
GSLSLAIM	0.995192	535-542	Perfert Match
GTYDYPKY	0.953526	495-502	Perfert Match
GCFEFYHK	0.998397	476-483	Perfert Match
AGFIEGGW	1	347-354	Perfert Match
AGWLLGNP	0.998397	73-80	Perfert Match
AGSLSLAI	0.998397	534-541	Perfert Match
AADKESTQ	0.983974	375-382	Perfert Match
AIAGFIEG	1	345-352	Perfert Match
AIYATVAG	0.983974	528-535	Perfert Match
AINTTLPF	0.987179	298-305	Perfert Match
AELLVLME	0.985577	436-443	Perfert Match
ATVAGSLS	0.987179	531-538	Perfert Match
APEYGFKI	0.980769	263-270	Perfert Match
VAGSLSLA	0.990385	533-540	Perfert Match
VLATGLRN	0.959936	326-333	Perfert Match
VLMENERT	0.983974	440-447	Perfert Match
VIEKMNTQ	0.964744	395-402	Unperfert Match	VIEKMNIQ
VWTYNAEL	0.985577	431-438	Perfert Match
VYQILAIY	0.950321	523-530	Perfert Match
VDTILERN	0.958333	31-38	Perfert Match
VRMQLRDN	0.967949	462-469	Perfert Match
LGAINTTL	0.987179	296-303	Perfert Match
LAIYATVA	0.983974	527-534	Perfert Match
LVLATGLR	0.959936	325-332	Perfert Match
LVLMENER	0.987179	439-446	Perfert Match
LLGNPECD	0.972756	76-83	Perfert Match
LLVLMENE	0.99359	438-445	Perfert Match
LFGAIAGF	1	342-349	Perfert Match
LNKKMEDG	0.974359	420-427	Perfert Match
LENLNKKM	0.969551	417-424	Perfert Match
LERNVTVT	0.951923	35-42	Perfert Match
LMENERTL	0.988782	441-448	Perfert Match
LTIGECPK	0.975962	311-318	Perfert Match
IGECPKYV	0.967949	313-320	Perfert Match
IAGFIEGG	1	346-353	Perfert Match
IAGWLLGN	0.988782	72-79	Perfert Match
ILAIYATV	0.982372	526-533	Perfert Match
ILERNVTV	0.950321	34-41	Perfert Match
IYATVAGS	0.987179	529-536	Perfert Match
INTTLPFH	0.988782	299-306	Perfert Match
IEGGWQGM	1	350-357	Perfert Match
IEKMNTQF	0.974359	396-403	Unperfert Match	IEKMNIQF
FGAIAGFI	1	343-350	Perfert Match
FIEGGWQG	1	349-356	Perfert Match
FFRNMVWL	0.991987	157-164	Perfert Match
FYHKCDDE	0.969551	480-487	Perfert Match
FEFYHKCD	0.991987	478-485	Perfert Match
FRNMVWLT	0.991987	158-165	Perfert Match
WLLGNPEC	0.972756	75-82	Perfert Match
WYGYHHSN	0.995192	361-368	Perfert Match
WMCSNGSL	0.998397	549-556	Perfert Match
WTYNAELL	0.987179	432-439	Perfert Match
WTQHTTTG	0.956731	137-144	Perfert Match
YGFKISKR	0.975962	266-273	Perfert Match
YGYHHSND	0.99359	362-369	Perfert Match
YAADKEST	0.983974	374-381	Perfert Match
YATVAGSL	0.987179	530-537	Perfert Match
YDYPKYEE	0.950321	497-504	Perfert Match
YNAELLVL	0.985577	434-441	Perfert Match
YQILAIYA	0.990385	524-531	Perfert Match
YPKYEEES	0.966346	499-506	Perfert Match
YHKCDDEC	0.969551	481-488	Perfert Match
YHHSNDQG	0.99359	364-371	Perfert Match
DGWYGYHH	0.996795	359-366	Perfert Match
DVWTYNAE	0.963141	430-437	Perfert Match
DYPKYEEE	0.950321	498-505	Perfert Match
DQGSGYAA	0.985577	369-376	Perfert Match
DTILERNV	0.950321	32-39	Perfert Match
DCSIAGWL	0.977564	69-76	Perfert Match
NGSLQCRI	0.988782	553-560	Perfert Match
NGTYDYPK	0.951923	494-501	Perfert Match
NGCFEFYH	0.996795	475-482	Perfert Match
NAELLVLM	0.985577	435-442	Perfert Match
NLNKKMED	0.972756	419-426	Perfert Match
NDQGSGYA	0.987179	368-375	Perfert Match
NKKMEDGF	0.972756	421-428	Perfert Match
NTTLPFHN	0.996795	300-307	Perfert Match
ELLVLMEN	0.99359	437-444	Perfert Match
EFYHKCDD	0.975962	479-486	Perfert Match
EYGFKISK	0.975962	265-272	Perfert Match
ENLNKKME	0.969551	418-425	Perfert Match
EKMNTQFE	0.953526	397-404	Unperfert Match	EKMNIQFE
ECPKYVKS	0.961538	315-322	Perfert Match
ERNVTVTH	0.951923	36-43	Perfert Match
KVRMQLRD	0.951923	461-468	Perfert Match
KYEEESKL	0.983974	501-508	Perfert Match
QGSGYAAD	0.988782	370-377	Perfert Match
QILAIYAT	0.990385	525-532	Perfert Match
QTPLGAIN	0.969551	293-300	Perfert Match
QHTTTGGS	0.953526	139-146	Perfert Match
MENERTLD	0.985577	442-449	Perfert Match
MCSNGSLQ	0.998397	550-557	Perfert Match
SGYAADKE	0.977564	372-379	Perfert Match
SLQCRICI	0.983974	555-562	Perfert Match
SIAGWLLG	0.985577	71-78	Perfert Match
SFFRNMVW	0.991987	156-163	Perfert Match
SNGSLQCR	0.99359	552-559	Perfert Match
SNDQGSGY	0.987179	367-374	Perfert Match
TVAGSLSL	0.990385	532-539	Perfert Match
TIGECPKY	0.977564	312-319	Perfert Match
TILERNVT	0.950321	33-40	Perfert Match
TYDYPKYE	0.951923	496-503	Perfert Match
TYNAELLV	0.983974	433-440	Perfert Match
TQHTTTGG	0.951923	138-145	Perfert Match
TPLGAINT	0.971154	294-301	Perfert Match
CFEFYHKC	0.998397	477-484	Perfert Match
CQTPLGAI	0.969551	292-299	Perfert Match
CSIAGWLL	0.985577	70-77	Perfert Match
CSNGSLQC	0.996795	551-558	Perfert Match
PLGAINTT	0.987179	295-302	Perfert Match
PLTIGECP	0.980769	310-317	Perfert Match
PEYGFKIS	0.977564	264-271	Perfert Match
PKYEEESK	0.955128	500-507	Perfert Match
PSFFRNMV	0.974359	155-162	Perfert Match
HKCDDECM	0.969551	482-489	Perfert Match
HSNDQGSG	0.985577	366-373	Perfert Match
HPLTIGEC	0.980769	309-316	Perfert Match
HHSNDQGS	0.983974	365-372	Perfert Match
RGLFGAIA	0.990385	340-347	Perfert Match
RLENLNKK	0.975962	416-423	Perfert Match
GAIAGFIEG	1	344-352	Perfert Match
GAINTTLPF	0.987179	297-305	Perfert Match
GLFGAIAGF	1	341-349	Perfert Match
GFIEGGWQG	1	348-356	Perfert Match
GWLLGNPEC	0.972756	74-82	Perfert Match
GWYGYHHSN	0.995192	360-368	Perfert Match
GYAADKEST	0.983974	373-381	Perfert Match
GYHHSNDQG	0.99359	363-371	Perfert Match
GNGCFEFYH	0.996795	474-482	Perfert Match
GECPKYVKS	0.961538	314-322	Perfert Match
GSGYAADKE	0.977564	371-379	Perfert Match
GSLQCRICI	0.983974	554-562	Perfert Match
GTYDYPKYE	0.951923	495-503	Perfert Match
GCFEFYHKC	0.998397	476-484	Perfert Match
AGFIEGGWQ	1	347-355	Perfert Match
AGWLLGNPE	0.971154	73-81	Perfert Match
AGSLSLAIM	0.995192	534-542	Perfert Match
AIAGFIEGG	1	345-353	Perfert Match
AIYATVAGS	0.983974	528-536	Perfert Match
AINTTLPFH	0.985577	298-306	Perfert Match
AELLVLMEN	0.985577	436-444	Perfert Match
ATVAGSLSL	0.987179	531-539	Perfert Match
APEYGFKIS	0.975962	263-271	Perfert Match
VAGSLSLAI	0.990385	533-541	Perfert Match
VLMENERTL	0.983974	440-448	Perfert Match
VIEKMNTQF	0.963141	395-403	Unperfert Match	VIEKMNIQF
VWTYNAELL	0.985577	431-439	Perfert Match
LGAINTTLP	0.987179	296-304	Perfert Match
LAIYATVAG	0.983974	527-535	Perfert Match
LVLATGLRN	0.959936	325-333	Perfert Match
LVLMENERT	0.983974	439-447	Perfert Match
LLVLMENER	0.985577	438-446	Perfert Match
LFGAIAGFI	1	342-350	Perfert Match
LNKKMEDGF	0.972756	420-428	Perfert Match
LENLNKKME	0.969551	417-425	Perfert Match
LERNVTVTH	0.951923	35-43	Perfert Match
LMENERTLD	0.985577	441-449	Perfert Match
LTIGECPKY	0.975962	311-319	Perfert Match
IGECPKYVK	0.964744	313-321	Perfert Match
IAGFIEGGW	1	346-354	Perfert Match
IAGWLLGNP	0.988782	72-80	Perfert Match
ILAIYATVA	0.982372	526-534	Perfert Match
ILERNVTVT	0.950321	34-42	Perfert Match
IYATVAGSL	0.985577	529-537	Perfert Match
INTTLPFHN	0.988782	299-307	Perfert Match
IEKMNTQFE	0.951923	396-404	Unperfert Match	IEKMNIQFE
FGAIAGFIE	1	343-351	Perfert Match
FIEGGWQGM	1	349-357	Perfert Match
FFRNMVWLT	0.991987	157-165	Perfert Match
FYHKCDDEC	0.969551	480-488	Perfert Match
FEFYHKCDD	0.975962	478-486	Perfert Match
WLLGNPECD	0.972756	75-83	Perfert Match
WYGYHHSND	0.99359	361-369	Perfert Match
WMCSNGSLQ	0.998397	549-557	Perfert Match
WTYNAELLV	0.983974	432-440	Perfert Match
WTQHTTTGG	0.951923	137-145	Perfert Match
YGFKISKRG	0.975962	266-274	Perfert Match
YGYHHSNDQ	0.99359	362-370	Perfert Match
YAADKESTQ	0.983974	374-382	Perfert Match
YATVAGSLS	0.987179	530-538	Perfert Match
YDYPKYEEE	0.950321	497-505	Perfert Match
YNAELLVLM	0.985577	434-442	Perfert Match
YQILAIYAT	0.990385	524-532	Perfert Match
YPKYEEESK	0.955128	499-507	Perfert Match
YHKCDDECM	0.967949	481-489	Perfert Match
YHHSNDQGS	0.983974	364-372	Perfert Match
DGWYGYHHS	0.996795	359-367	Perfert Match
DVWTYNAEL	0.961538	430-438	Perfert Match
DYPKYEEES	0.950321	498-506	Perfert Match
DQGSGYAAD	0.985577	369-377	Perfert Match
DTILERNVT	0.950321	32-40	Perfert Match
DCSIAGWLL	0.977564	69-77	Perfert Match
NGSLQCRIC	0.985577	553-561	Perfert Match
NGTYDYPKY	0.951923	494-502	Perfert Match
NGCFEFYHK	0.996795	475-483	Perfert Match
NAELLVLME	0.985577	435-443	Perfert Match
NLNKKMEDG	0.972756	419-427	Perfert Match
NDQGSGYAA	0.985577	368-376	Perfert Match
ELLVLMENE	0.99359	437-445	Perfert Match
EFYHKCDDE	0.969551	479-487	Perfert Match
EYGFKISKR	0.975962	265-273	Perfert Match
ENLNKKMED	0.969551	418-426	Perfert Match
KVRMQLRDN	0.951923	461-469	Perfert Match
QGSGYAADK	0.987179	370-378	Perfert Match
QILAIYATV	0.982372	525-533	Perfert Match
QTPLGAINT	0.969551	293-301	Perfert Match
MCSNGSLQC	0.996795	550-558	Perfert Match
SGYAADKES	0.974359	372-380	Perfert Match
SIAGWLLGN	0.985577	71-79	Perfert Match
SFFRNMVWL	0.991987	156-164	Perfert Match
SNGSLQCRI	0.987179	552-560	Perfert Match
SNDQGSGYA	0.987179	367-375	Perfert Match
TVAGSLSLA	0.990385	532-540	Perfert Match
TIGECPKYV	0.955128	312-320	Perfert Match
TILERNVTV	0.950321	33-41	Perfert Match
TYDYPKYEE	0.950321	496-504	Perfert Match
TYNAELLVL	0.983974	433-441	Perfert Match
TQHTTTGGS	0.951923	138-146	Perfert Match
TPLGAINTT	0.971154	294-302	Perfert Match
CFEFYHKCD	0.991987	477-485	Perfert Match
CQTPLGAIN	0.969551	292-300	Perfert Match
CSIAGWLLG	0.985577	70-78	Perfert Match
CSNGSLQCR	0.99359	551-559	Perfert Match
PLGAINTTL	0.985577	295-303	Perfert Match
PLTIGECPK	0.975962	310-318	Perfert Match
PEYGFKISK	0.975962	264-272	Perfert Match
PKYEEESKL	0.953526	500-508	Perfert Match
PSFFRNMVW	0.974359	155-163	Perfert Match
HSNDQGSGY	0.985577	366-374	Perfert Match
HPLTIGECP	0.980769	309-317	Perfert Match
HHSNDQGSG	0.983974	365-373	Perfert Match
RGLFGAIAG	0.990385	340-348	Perfert Match
RLENLNKKM	0.967949	416-424	Perfert Match
GAIAGFIEGG	1	344-353	Perfert Match
GAINTTLPFH	0.985577	297-306	Perfert Match
GLFGAIAGFI	1	341-350	Perfert Match
GFIEGGWQGM	1	348-357	Perfert Match
GWLLGNPECD	0.972756	74-83	Perfert Match
GWYGYHHSND	0.99359	360-369	Perfert Match
GYAADKESTQ	0.983974	373-382	Perfert Match
GYHHSNDQGS	0.983974	363-372	Perfert Match
GNGCFEFYHK	0.996795	474-483	Perfert Match
GSGYAADKES	0.974359	371-380	Perfert Match
GTYDYPKYEE	0.950321	495-504	Perfert Match
GCFEFYHKCD	0.991987	476-485	Perfert Match
AGFIEGGWQG	1	347-356	Perfert Match
AGWLLGNPEC	0.971154	73-82	Perfert Match
AIAGFIEGGW	1	345-354	Perfert Match
AIYATVAGSL	0.982372	528-537	Perfert Match
AINTTLPFHN	0.985577	298-307	Perfert Match
AELLVLMENE	0.985577	436-445	Perfert Match
ATVAGSLSLA	0.987179	531-540	Perfert Match
APEYGFKISK	0.974359	263-272	Perfert Match
VAGSLSLAIM	0.987179	533-542	Perfert Match
VLMENERTLD	0.980769	440-449	Perfert Match
VWTYNAELLV	0.982372	431-440	Perfert Match
LGAINTTLPF	0.987179	296-305	Perfert Match
LAIYATVAGS	0.983974	527-536	Perfert Match
LVLMENERTL	0.983974	439-448	Perfert Match
LLVLMENERT	0.982372	438-447	Perfert Match
LFGAIAGFIE	1	342-351	Perfert Match
LENLNKKMED	0.969551	417-426	Perfert Match
LTIGECPKYV	0.955128	311-320	Perfert Match
IGECPKYVKS	0.959936	313-322	Perfert Match
IAGFIEGGWQ	1	346-355	Perfert Match
IAGWLLGNPE	0.961538	72-81	Perfert Match
ILAIYATVAG	0.982372	526-535	Perfert Match
ILERNVTVTH	0.950321	34-43	Perfert Match
IYATVAGSLS	0.985577	529-538	Perfert Match
FGAIAGFIEG	1	343-352	Perfert Match
FYHKCDDECM	0.967949	480-489	Perfert Match
FEFYHKCDDE	0.969551	478-487	Perfert Match
WYGYHHSNDQ	0.99359	361-370	Perfert Match
WMCSNGSLQC	0.996795	549-558	Perfert Match
WTYNAELLVL	0.983974	432-441	Perfert Match
WTQHTTTGGS	0.951923	137-146	Perfert Match
YGYHHSNDQG	0.99359	362-371	Perfert Match
YATVAGSLSL	0.987179	530-539	Perfert Match
YDYPKYEEES	0.950321	497-506	Perfert Match
YNAELLVLME	0.985577	434-443	Perfert Match
YQILAIYATV	0.982372	524-533	Perfert Match
YPKYEEESKL	0.953526	499-508	Perfert Match
YHHSNDQGSG	0.983974	364-373	Perfert Match
DGWYGYHHSN	0.995192	359-368	Perfert Match
DVWTYNAELL	0.961538	430-439	Perfert Match
DQGSGYAADK	0.983974	369-378	Perfert Match
DTILERNVTV	0.950321	32-41	Perfert Match
DCSIAGWLLG	0.977564	69-78	Perfert Match
NGSLQCRICI	0.983974	553-562	Perfert Match
NGTYDYPKYE	0.950321	494-503	Perfert Match
NGCFEFYHKC	0.996795	475-484	Perfert Match
NAELLVLMEN	0.985577	435-444	Perfert Match
NLNKKMEDGF	0.971154	419-428	Perfert Match
NDQGSGYAAD	0.985577	368-377	Perfert Match
ELLVLMENER	0.985577	437-446	Perfert Match
EFYHKCDDEC	0.969551	479-488	Perfert Match
EYGFKISKRG	0.975962	265-274	Perfert Match
ENLNKKMEDG	0.969551	418-427	Perfert Match
QGSGYAADKE	0.977564	370-379	Perfert Match
QILAIYATVA	0.982372	525-534	Perfert Match
QTPLGAINTT	0.969551	293-302	Perfert Match
MCSNGSLQCR	0.99359	550-559	Perfert Match
SGYAADKEST	0.974359	372-381	Perfert Match
SIAGWLLGNP	0.985577	71-80	Perfert Match
SFFRNMVWLT	0.991987	156-165	Perfert Match
SNGSLQCRIC	0.983974	552-561	Perfert Match
SNDQGSGYAA	0.985577	367-376	Perfert Match
TVAGSLSLAI	0.990385	532-541	Perfert Match
TIGECPKYVK	0.951923	312-321	Perfert Match
TILERNVTVT	0.950321	33-42	Perfert Match
TYDYPKYEEE	0.950321	496-505	Perfert Match
TYNAELLVLM	0.983974	433-442	Perfert Match
TPLGAINTTL	0.969551	294-303	Perfert Match
CFEFYHKCDD	0.975962	477-486	Perfert Match
CQTPLGAINT	0.969551	292-301	Perfert Match
CSIAGWLLGN	0.985577	70-79	Perfert Match
CSNGSLQCRI	0.987179	551-560	Perfert Match
PLGAINTTLP	0.985577	295-304	Perfert Match
PLTIGECPKY	0.975962	310-319	Perfert Match
PEYGFKISKR	0.975962	264-273	Perfert Match
PSFFRNMVWL	0.974359	155-164	Perfert Match
HSNDQGSGYA	0.985577	366-375	Perfert Match
HPLTIGECPK	0.975962	309-318	Perfert Match
HHSNDQGSGY	0.983974	365-374	Perfert Match
RGLFGAIAGF	0.990385	340-349	Perfert Match
RLENLNKKME	0.967949	416-425	Perfert Match
GAIAGFIEGGW	1	344-354	Perfert Match
GAINTTLPFHN	0.985577	297-307	Perfert Match
GLFGAIAGFIE	1	341-351	Perfert Match
GWYGYHHSNDQ	0.99359	360-370	Perfert Match
GYHHSNDQGSG	0.983974	363-373	Perfert Match
GNGCFEFYHKC	0.996795	474-484	Perfert Match
GSGYAADKEST	0.974359	371-381	Perfert Match
GTYDYPKYEEE	0.950321	495-505	Perfert Match
GCFEFYHKCDD	0.975962	476-486	Perfert Match
AGFIEGGWQGM	1	347-357	Perfert Match
AGWLLGNPECD	0.971154	73-83	Perfert Match
AIAGFIEGGWQ	1	345-355	Perfert Match
AIYATVAGSLS	0.982372	528-538	Perfert Match
AELLVLMENER	0.977564	436-446	Perfert Match
ATVAGSLSLAI	0.987179	531-541	Perfert Match
APEYGFKISKR	0.974359	263-273	Perfert Match
VWTYNAELLVL	0.982372	431-441	Perfert Match
LGAINTTLPFH	0.985577	296-306	Perfert Match
LAIYATVAGSL	0.982372	527-537	Perfert Match
LVLMENERTLD	0.980769	439-449	Perfert Match
LLVLMENERTL	0.982372	438-448	Perfert Match
LFGAIAGFIEG	1	342-352	Perfert Match
LENLNKKMEDG	0.969551	417-427	Perfert Match
LTIGECPKYVK	0.951923	311-321	Perfert Match
IAGFIEGGWQG	1	346-356	Perfert Match
IAGWLLGNPEC	0.961538	72-82	Perfert Match
ILAIYATVAGS	0.982372	526-536	Perfert Match
IYATVAGSLSL	0.985577	529-539	Perfert Match
FGAIAGFIEGG	1	343-353	Perfert Match
FEFYHKCDDEC	0.969551	478-488	Perfert Match
WYGYHHSNDQG	0.99359	361-371	Perfert Match
WMCSNGSLQCR	0.99359	549-559	Perfert Match
WTYNAELLVLM	0.983974	432-442	Perfert Match
YGYHHSNDQGS	0.983974	362-372	Perfert Match
YATVAGSLSLA	0.987179	530-540	Perfert Match
YNAELLVLMEN	0.985577	434-444	Perfert Match
YQILAIYATVA	0.982372	524-534	Perfert Match
YHHSNDQGSGY	0.983974	364-374	Perfert Match
DGWYGYHHSND	0.99359	359-369	Perfert Match
DVWTYNAELLV	0.958333	430-440	Perfert Match
DQGSGYAADKE	0.974359	369-379	Perfert Match
DTILERNVTVT	0.950321	32-42	Perfert Match
DCSIAGWLLGN	0.977564	69-79	Perfert Match
NGCFEFYHKCD	0.991987	475-485	Perfert Match
NAELLVLMENE	0.985577	435-445	Perfert Match
NDQGSGYAADK	0.983974	368-378	Perfert Match
ELLVLMENERT	0.982372	437-447	Perfert Match
EFYHKCDDECM	0.967949	479-489	Perfert Match
ENLNKKMEDGF	0.967949	418-428	Perfert Match
QGSGYAADKES	0.974359	370-380	Perfert Match
QILAIYATVAG	0.982372	525-535	Perfert Match
QTPLGAINTTL	0.967949	293-303	Perfert Match
MCSNGSLQCRI	0.987179	550-560	Perfert Match
SGYAADKESTQ	0.974359	372-382	Perfert Match
SIAGWLLGNPE	0.958333	71-81	Perfert Match
SNGSLQCRICI	0.982372	552-562	Perfert Match
SNDQGSGYAAD	0.985577	367-377	Perfert Match
TVAGSLSLAIM	0.987179	532-542	Perfert Match
TILERNVTVTH	0.950321	33-43	Perfert Match
TYDYPKYEEES	0.950321	496-506	Perfert Match
TYNAELLVLME	0.983974	433-443	Perfert Match
TPLGAINTTLP	0.969551	294-304	Perfert Match
CFEFYHKCDDE	0.969551	477-487	Perfert Match
CQTPLGAINTT	0.969551	292-302	Perfert Match
CSIAGWLLGNP	0.985577	70-80	Perfert Match
CSNGSLQCRIC	0.983974	551-561	Perfert Match
PLGAINTTLPF	0.985577	295-305	Perfert Match
PLTIGECPKYV	0.955128	310-320	Perfert Match
PEYGFKISKRG	0.975962	264-274	Perfert Match
PSFFRNMVWLT	0.974359	155-165	Perfert Match
HSNDQGSGYAA	0.983974	366-376	Perfert Match
HPLTIGECPKY	0.975962	309-319	Perfert Match
HHSNDQGSGYA	0.983974	365-375	Perfert Match
RGLFGAIAGFI	0.990385	340-350	Perfert Match
RLENLNKKMED	0.967949	416-426	Perfert Match
GAIAGFIEGGWQ	1	344-355	Perfert Match
GLFGAIAGFIEG	1	341-352	Perfert Match
GWYGYHHSNDQG	0.99359	360-371	Perfert Match
GYHHSNDQGSGY	0.983974	363-374	Perfert Match
GNGCFEFYHKCD	0.991987	474-485	Perfert Match
GSGYAADKESTQ	0.974359	371-382	Perfert Match
GTYDYPKYEEES	0.950321	495-506	Perfert Match
GCFEFYHKCDDE	0.969551	476-487	Perfert Match
AIAGFIEGGWQG	1	345-356	Perfert Match
AIYATVAGSLSL	0.982372	528-539	Perfert Match
AELLVLMENERT	0.974359	436-447	Perfert Match
ATVAGSLSLAIM	0.983974	531-542	Perfert Match
APEYGFKISKRG	0.974359	263-274	Perfert Match
VWTYNAELLVLM	0.982372	431-442	Perfert Match
LGAINTTLPFHN	0.985577	296-307	Perfert Match
LAIYATVAGSLS	0.982372	527-538	Perfert Match
LLVLMENERTLD	0.979167	438-449	Perfert Match
LFGAIAGFIEGG	1	342-353	Perfert Match
LENLNKKMEDGF	0.967949	417-428	Perfert Match
IAGFIEGGWQGM	1	346-357	Perfert Match
IAGWLLGNPECD	0.961538	72-83	Perfert Match
ILAIYATVAGSL	0.980769	526-537	Perfert Match
IYATVAGSLSLA	0.985577	529-540	Perfert Match
FGAIAGFIEGGW	1	343-354	Perfert Match
FEFYHKCDDECM	0.967949	478-489	Perfert Match
WYGYHHSNDQGS	0.983974	361-372	Perfert Match
WMCSNGSLQCRI	0.987179	549-560	Perfert Match
WTYNAELLVLME	0.983974	432-443	Perfert Match
YGYHHSNDQGSG	0.983974	362-373	Perfert Match
YATVAGSLSLAI	0.987179	530-541	Perfert Match
YNAELLVLMENE	0.985577	434-445	Perfert Match
YQILAIYATVAG	0.982372	524-535	Perfert Match
YHHSNDQGSGYA	0.983974	364-375	Perfert Match
DGWYGYHHSNDQ	0.99359	359-370	Perfert Match
DVWTYNAELLVL	0.958333	430-441	Perfert Match
DQGSGYAADKES	0.971154	369-380	Perfert Match
DTILERNVTVTH	0.950321	32-43	Perfert Match
DCSIAGWLLGNP	0.977564	69-80	Perfert Match
NGCFEFYHKCDD	0.975962	475-486	Perfert Match
NAELLVLMENER	0.977564	435-446	Perfert Match
NDQGSGYAADKE	0.974359	368-379	Perfert Match
ELLVLMENERTL	0.982372	437-448	Perfert Match
QGSGYAADKEST	0.974359	370-381	Perfert Match
QILAIYATVAGS	0.982372	525-536	Perfert Match
QTPLGAINTTLP	0.967949	293-304	Perfert Match
MCSNGSLQCRIC	0.983974	550-561	Perfert Match
SIAGWLLGNPEC	0.958333	71-82	Perfert Match
SNDQGSGYAADK	0.983974	367-378	Perfert Match
TYNAELLVLMEN	0.983974	433-444	Perfert Match
TPLGAINTTLPF	0.969551	294-305	Perfert Match
CFEFYHKCDDEC	0.969551	477-488	Perfert Match
CQTPLGAINTTL	0.967949	292-303	Perfert Match
CSIAGWLLGNPE	0.958333	70-81	Perfert Match
CSNGSLQCRICI	0.982372	551-562	Perfert Match
PLGAINTTLPFH	0.983974	295-306	Perfert Match
PLTIGECPKYVK	0.951923	310-321	Perfert Match
HSNDQGSGYAAD	0.983974	366-377	Perfert Match
HPLTIGECPKYV	0.955128	309-320	Perfert Match
HHSNDQGSGYAA	0.982372	365-376	Perfert Match
RGLFGAIAGFIE	0.990385	340-351	Perfert Match
RLENLNKKMEDG	0.967949	416-427	Perfert Match
GAIAGFIEGGWQG	1	344-356	Perfert Match
GLFGAIAGFIEGG	1	341-353	Perfert Match
GWYGYHHSNDQGS	0.983974	360-372	Perfert Match
GYHHSNDQGSGYA	0.983974	363-375	Perfert Match
GNGCFEFYHKCDD	0.975962	474-486	Perfert Match
GCFEFYHKCDDEC	0.969551	476-488	Perfert Match
AIAGFIEGGWQGM	1	345-357	Perfert Match
AIYATVAGSLSLA	0.982372	528-540	Perfert Match
AELLVLMENERTL	0.974359	436-448	Perfert Match
VWTYNAELLVLME	0.982372	431-443	Perfert Match
LAIYATVAGSLSL	0.982372	527-539	Perfert Match
LFGAIAGFIEGGW	1	342-354	Perfert Match
ILAIYATVAGSLS	0.980769	526-538	Perfert Match
IYATVAGSLSLAI	0.985577	529-541	Perfert Match
FGAIAGFIEGGWQ	1	343-355	Perfert Match
WYGYHHSNDQGSG	0.983974	361-373	Perfert Match
WMCSNGSLQCRIC	0.983974	549-561	Perfert Match
WTYNAELLVLMEN	0.983974	432-444	Perfert Match
YGYHHSNDQGSGY	0.983974	362-374	Perfert Match
YATVAGSLSLAIM	0.983974	530-542	Perfert Match
YNAELLVLMENER	0.977564	434-446	Perfert Match
YQILAIYATVAGS	0.982372	524-536	Perfert Match
YHHSNDQGSGYAA	0.982372	364-376	Perfert Match
DGWYGYHHSNDQG	0.99359	359-371	Perfert Match
DVWTYNAELLVLM	0.958333	430-442	Perfert Match
DQGSGYAADKEST	0.971154	369-381	Perfert Match
DCSIAGWLLGNPE	0.950321	69-81	Perfert Match
NGCFEFYHKCDDE	0.969551	475-487	Perfert Match
NAELLVLMENERT	0.974359	435-447	Perfert Match
NDQGSGYAADKES	0.971154	368-380	Perfert Match
ELLVLMENERTLD	0.979167	437-449	Perfert Match
QGSGYAADKESTQ	0.974359	370-382	Perfert Match
QILAIYATVAGSL	0.980769	525-537	Perfert Match
QTPLGAINTTLPF	0.967949	293-305	Perfert Match
MCSNGSLQCRICI	0.982372	550-562	Perfert Match
SIAGWLLGNPECD	0.958333	71-83	Perfert Match
SNDQGSGYAADKE	0.974359	367-379	Perfert Match
TYNAELLVLMENE	0.983974	433-445	Perfert Match
TPLGAINTTLPFH	0.967949	294-306	Perfert Match
CFEFYHKCDDECM	0.967949	477-489	Perfert Match
CQTPLGAINTTLP	0.967949	292-304	Perfert Match
CSIAGWLLGNPEC	0.958333	70-82	Perfert Match
PLGAINTTLPFHN	0.983974	295-307	Perfert Match
HSNDQGSGYAADK	0.982372	366-378	Perfert Match
HPLTIGECPKYVK	0.951923	309-321	Perfert Match
HHSNDQGSGYAAD	0.982372	365-377	Perfert Match
RGLFGAIAGFIEG	0.990385	340-352	Perfert Match
RLENLNKKMEDGF	0.966346	416-428	Perfert Match
GAIAGFIEGGWQGM	1	344-357	Perfert Match
GLFGAIAGFIEGGW	1	341-354	Perfert Match
GWYGYHHSNDQGSG	0.983974	360-373	Perfert Match
GYHHSNDQGSGYAA	0.982372	363-376	Perfert Match
GNGCFEFYHKCDDE	0.969551	474-487	Perfert Match
GCFEFYHKCDDECM	0.967949	476-489	Perfert Match
AIYATVAGSLSLAI	0.982372	528-541	Perfert Match
AELLVLMENERTLD	0.971154	436-449	Perfert Match
VWTYNAELLVLMEN	0.982372	431-444	Perfert Match
LAIYATVAGSLSLA	0.982372	527-540	Perfert Match
LFGAIAGFIEGGWQ	1	342-355	Perfert Match
ILAIYATVAGSLSL	0.980769	526-539	Perfert Match
IYATVAGSLSLAIM	0.982372	529-542	Perfert Match
FGAIAGFIEGGWQG	1	343-356	Perfert Match
WYGYHHSNDQGSGY	0.983974	361-374	Perfert Match
WMCSNGSLQCRICI	0.982372	549-562	Perfert Match
WTYNAELLVLMENE	0.983974	432-445	Perfert Match
YGYHHSNDQGSGYA	0.983974	362-375	Perfert Match
YNAELLVLMENERT	0.974359	434-447	Perfert Match
YQILAIYATVAGSL	0.980769	524-537	Perfert Match
YHHSNDQGSGYAAD	0.982372	364-377	Perfert Match
DGWYGYHHSNDQGS	0.983974	359-372	Perfert Match
DVWTYNAELLVLME	0.958333	430-443	Perfert Match
DQGSGYAADKESTQ	0.971154	369-382	Perfert Match
DCSIAGWLLGNPEC	0.950321	69-82	Perfert Match
NGCFEFYHKCDDEC	0.969551	475-488	Perfert Match
NAELLVLMENERTL	0.974359	435-448	Perfert Match
NDQGSGYAADKEST	0.971154	368-381	Perfert Match
QILAIYATVAGSLS	0.980769	525-538	Perfert Match
QTPLGAINTTLPFH	0.966346	293-306	Perfert Match
SNDQGSGYAADKES	0.971154	367-380	Perfert Match
TYNAELLVLMENER	0.975962	433-446	Perfert Match
TPLGAINTTLPFHN	0.967949	294-307	Perfert Match
CQTPLGAINTTLPF	0.967949	292-305	Perfert Match
CSIAGWLLGNPECD	0.958333	70-83	Perfert Match
HSNDQGSGYAADKE	0.972756	366-379	Perfert Match
HHSNDQGSGYAADK	0.980769	365-378	Perfert Match
RGLFGAIAGFIEGG	0.990385	340-353	Perfert Match
GLFGAIAGFIEGGWQ	1	341-355	Perfert Match
GWYGYHHSNDQGSGY	0.983974	360-374	Perfert Match
GYHHSNDQGSGYAAD	0.982372	363-377	Perfert Match
GNGCFEFYHKCDDEC	0.969551	474-488	Perfert Match
AIYATVAGSLSLAIM	0.979167	528-542	Perfert Match
VWTYNAELLVLMENE	0.982372	431-445	Perfert Match
LAIYATVAGSLSLAI	0.982372	527-541	Perfert Match
LFGAIAGFIEGGWQG	1	342-356	Perfert Match
ILAIYATVAGSLSLA	0.980769	526-540	Perfert Match
FGAIAGFIEGGWQGM	1	343-357	Perfert Match
WYGYHHSNDQGSGYA	0.983974	361-375	Perfert Match
WTYNAELLVLMENER	0.975962	432-446	Perfert Match
YGYHHSNDQGSGYAA	0.982372	362-376	Perfert Match
YNAELLVLMENERTL	0.974359	434-448	Perfert Match
YQILAIYATVAGSLS	0.980769	524-538	Perfert Match
YHHSNDQGSGYAADK	0.980769	364-378	Perfert Match
DGWYGYHHSNDQGSG	0.983974	359-373	Perfert Match
DVWTYNAELLVLMEN	0.958333	430-444	Perfert Match
DCSIAGWLLGNPECD	0.950321	69-83	Perfert Match
NGCFEFYHKCDDECM	0.967949	475-489	Perfert Match
NAELLVLMENERTLD	0.971154	435-449	Perfert Match
NDQGSGYAADKESTQ	0.971154	368-382	Perfert Match
QILAIYATVAGSLSL	0.980769	525-539	Perfert Match
QTPLGAINTTLPFHN	0.966346	293-307	Perfert Match
SNDQGSGYAADKEST	0.971154	367-381	Perfert Match
TYNAELLVLMENERT	0.972756	433-447	Perfert Match
CQTPLGAINTTLPFH	0.966346	292-306	Perfert Match
HSNDQGSGYAADKES	0.969551	366-380	Perfert Match
HHSNDQGSGYAADKE	0.971154	365-379	Perfert Match
RGLFGAIAGFIEGGW	0.990385	340-354	Perfert Match
GLFGAIAGFIEGGWQG	1	341-356	Perfert Match
GWYGYHHSNDQGSGYA	0.983974	360-375	Perfert Match
GYHHSNDQGSGYAADK	0.980769	363-378	Perfert Match
GNGCFEFYHKCDDECM	0.967949	474-489	Perfert Match
VWTYNAELLVLMENER	0.974359	431-446	Perfert Match
LAIYATVAGSLSLAIM	0.979167	527-542	Perfert Match
LFGAIAGFIEGGWQGM	1	342-357	Perfert Match
ILAIYATVAGSLSLAI	0.980769	526-541	Perfert Match
WYGYHHSNDQGSGYAA	0.982372	361-376	Perfert Match
WTYNAELLVLMENERT	0.972756	432-447	Perfert Match
YGYHHSNDQGSGYAAD	0.982372	362-377	Perfert Match
YNAELLVLMENERTLD	0.971154	434-449	Perfert Match
YQILAIYATVAGSLSL	0.980769	524-539	Perfert Match
YHHSNDQGSGYAADKE	0.971154	364-379	Perfert Match
DGWYGYHHSNDQGSGY	0.983974	359-374	Perfert Match
DVWTYNAELLVLMENE	0.958333	430-445	Perfert Match
QILAIYATVAGSLSLA	0.980769	525-540	Perfert Match
SNDQGSGYAADKESTQ	0.971154	367-382	Perfert Match
TYNAELLVLMENERTL	0.972756	433-448	Perfert Match
CQTPLGAINTTLPFHN	0.966346	292-307	Perfert Match
HSNDQGSGYAADKEST	0.969551	366-381	Perfert Match
HHSNDQGSGYAADKES	0.967949	365-380	Perfert Match
RGLFGAIAGFIEGGWQ	0.990385	340-355	Perfert Match
GLFGAIAGFIEGGWQGM	1	341-357	Perfert Match
GWYGYHHSNDQGSGYAA	0.982372	360-376	Perfert Match
GYHHSNDQGSGYAADKE	0.971154	363-379	Perfert Match
VWTYNAELLVLMENERT	0.971154	431-447	Perfert Match
ILAIYATVAGSLSLAIM	0.977564	526-542	Perfert Match
WYGYHHSNDQGSGYAAD	0.982372	361-377	Perfert Match
WTYNAELLVLMENERTL	0.972756	432-448	Perfert Match
YGYHHSNDQGSGYAADK	0.980769	362-378	Perfert Match
YQILAIYATVAGSLSLA	0.980769	524-540	Perfert Match
YHHSNDQGSGYAADKES	0.967949	364-380	Perfert Match
DGWYGYHHSNDQGSGYA	0.983974	359-375	Perfert Match
DVWTYNAELLVLMENER	0.950321	430-446	Perfert Match
QILAIYATVAGSLSLAI	0.980769	525-541	Perfert Match
TYNAELLVLMENERTLD	0.969551	433-449	Perfert Match
HSNDQGSGYAADKESTQ	0.969551	366-382	Perfert Match
HHSNDQGSGYAADKEST	0.967949	365-381	Perfert Match
RGLFGAIAGFIEGGWQG	0.990385	340-356	Perfert Match
GWYGYHHSNDQGSGYAAD	0.982372	360-377	Perfert Match
GYHHSNDQGSGYAADKES	0.967949	363-380	Perfert Match
VWTYNAELLVLMENERTL	0.971154	431-448	Perfert Match
WYGYHHSNDQGSGYAADK	0.980769	361-378	Perfert Match
WTYNAELLVLMENERTLD	0.969551	432-449	Perfert Match
YGYHHSNDQGSGYAADKE	0.971154	362-379	Perfert Match
YQILAIYATVAGSLSLAI	0.980769	524-541	Perfert Match
YHHSNDQGSGYAADKEST	0.967949	364-381	Perfert Match
DGWYGYHHSNDQGSGYAA	0.982372	359-376	Perfert Match
QILAIYATVAGSLSLAIM	0.977564	525-542	Perfert Match
HHSNDQGSGYAADKESTQ	0.967949	365-382	Perfert Match
RGLFGAIAGFIEGGWQGM	0.990385	340-357	Perfert Match
GWYGYHHSNDQGSGYAADK	0.980769	360-378	Perfert Match
GYHHSNDQGSGYAADKEST	0.967949	363-381	Perfert Match
VWTYNAELLVLMENERTLD	0.967949	431-449	Perfert Match
WYGYHHSNDQGSGYAADKE	0.971154	361-379	Perfert Match
YGYHHSNDQGSGYAADKES	0.967949	362-380	Perfert Match
YQILAIYATVAGSLSLAIM	0.977564	524-542	Perfert Match
YHHSNDQGSGYAADKESTQ	0.967949	364-382	Perfert Match
DGWYGYHHSNDQGSGYAAD	0.982372	359-377	Perfert Match
GWYGYHHSNDQGSGYAADKE	0.971154	360-379	Perfert Match
GYHHSNDQGSGYAADKESTQ	0.967949	363-382	Perfert Match
WYGYHHSNDQGSGYAADKES	0.967949	361-380	Perfert Match
YGYHHSNDQGSGYAADKEST	0.967949	362-381	Perfert Match
DGWYGYHHSNDQGSGYAADK	0.980769	359-378	Perfert Match
GWYGYHHSNDQGSGYAADKES	0.967949	360-380	Perfert Match
WYGYHHSNDQGSGYAADKEST	0.967949	361-381	Perfert Match
YGYHHSNDQGSGYAADKESTQ	0.967949	362-382	Perfert Match
DGWYGYHHSNDQGSGYAADKE	0.971154	359-379	Perfert Match
GWYGYHHSNDQGSGYAADKEST	0.967949	360-381	Perfert Match
WYGYHHSNDQGSGYAADKESTQ	0.967949	361-382	Perfert Match
DGWYGYHHSNDQGSGYAADKES	0.967949	359-380	Perfert Match
GWYGYHHSNDQGSGYAADKESTQ	0.967949	360-382	Perfert Match
DGWYGYHHSNDQGSGYAADKEST	0.967949	359-381	Perfert Match
DGWYGYHHSNDQGSGYAADKESTQ	0.967949	359-382	Perfert Match

## Sheet: Sheet3
Subtype	H3
DNA Sequence	ATGAAGACCATCATTGCCCTGTCCTACATCTTCTGTCTGGCTCTGGGACAAGACCTGCCTGGCAATGACAACAGCACAGCCACCCTGTGTCTGGGACACCATGCTGTGCCAAATGGCACCCTGGTGAAGACCATCACAGATGACCAGATTGAGGTGACCAATGCCACAGAACTGGTCCAGTCCTCCAGCACAGGCAAGATTTGTAACAACCCACACAGGATTCTGGATGGCATTGACTGTACCCTGATTGATGCCCTGCTGGGAGACCCACACTGTGATGTGTTCCAGAATGAGACCTGGGACCTGTTTGTGGAGAGGAGCAAGGCTTTCAGCAACTGTTACCCATATGATGTGCCTGACTATGCCTCCCTGAGGTCCCTGGTGGCATCCTCTGGCACC…
Protein Sequence	MKTIIALSYIFCLALGQDLPGNDNSTATLCLGHHAVPNGTLVKTITDDQIEVTNATELVQSSSTGKICNNPHRILDGIDCTLIDALLGDPHCDVFQNETWDLFVERSKAFSNCYPYDVPDYASLRSLVASSGTLEFITEGFTWTGVTQNGGSNACKRGPGSGFFSRLNWLTKSGSTYPVLNVTMPNNDNFDKLYIWGVHHPSTNQEQTSLYVQASGRVTVSTRRSQQTIIPNIGSRPWVRGLSSRISIYWTIVKPGDVLVINSNGNLIAPRGYFKMRTGKSSIMRSDAPIDTCISECITPNGSIPNDKPFQNVNKITYGACPKYVKQNTLKLATGMRNVPEKQTRGLFGAIAGFIENGWEGMIDGWYGFRHQNSEGTGQAADLKSTQAAIDQINGKLNR…
Segment Sequence	Conservative Rate	Position In Reference Sequence	Match Status	Close Match In Reference Sequence
GAIAG	0.995309	349-353	Perfert Match
GVHHP	0.98726	197-201	Perfert Match
GFIEN	0.998896	353-357	Perfert Match
GFIMW	0.985651	549-553	Perfert Match
GFRHQ	0.986478	368-372	Perfert Match
GWYGF	0.996597	365-369	Perfert Match
GWEGM	0.998988	358-362	Perfert Match
GYKDW	0.976222	526-530	Perfert Match
GNGCF	0.996643	479-483	Perfert Match
GNLIA	0.997332	265-269	Perfert Match
GNIRC	0.975946	558-562	Perfert Match
GKLNR	0.9914	395-399	Perfert Match
GKSSI	0.976084	279-283	Perfert Match
GQAAD	0.997332	378-382	Perfert Match
GMRNV	0.978844	335-339	Perfert Match
GSIPN	0.967852	302-306	Perfert Match
GCFKI	0.989606	481-485	Perfert Match
GHHAV	0.996597	32-36	Perfert Match
AGFIE	0.998988	352-356	Perfert Match
AADLK	0.991951	380-384	Perfert Match
AVPNG	0.985559	35-39	Perfert Match
ALLGD	0.994251	85-89	Perfert Match
ALNNR	0.969415	511-515	Perfert Match
ALENQ	0.993791	446-450	Perfert Match
AIAGF	0.995447	350-354	Perfert Match
AISCF	0.979258	537-541	Perfert Match
ADLKS	0.993883	381-385	Perfert Match
AELLV	0.983213	441-445	Perfert Match
AEDMG	0.994389	475-479	Perfert Match
ATGMR	0.997746	333-337	Perfert Match
ATLCL	0.988778	27-31	Perfert Match
ATELV	0.998068	55-59	Perfert Match
APRGY	0.998528	269-273	Perfert Match
VALEN	0.990664	445-449	Perfert Match
VEDTK	0.992089	429-433	Perfert Match
VKTIT	0.994251	42-46	Perfert Match
VKPGD	0.980867	253-257	Perfert Match
VTNAT	0.9977	52-56	Perfert Match
VTMPN	0.987306	182-186	Perfert Match
VPDYA	0.953962	118-122	Perfert Match
VPNGT	0.986156	36-40	Perfert Match
LGFIM	0.983121	548-552	Perfert Match
LGHHA	0.997011	31-35	Perfert Match
LATGM	0.997792	332-336	Perfert Match
LVALE	0.989836	444-448	Perfert Match
LLGFI	0.974842	547-551	Perfert Match
LLGDP	0.997976	86-90	Perfert Match
LLVAL	0.985145	443-447	Perfert Match
LIAPR	0.997378	267-271	Perfert Match
LIDAL	0.959987	82-86	Perfert Match
LWISF	0.996091	532-536	Perfert Match
LWSYN	0.994941	436-440	Perfert Match
LNNRF	0.96845	512-516	Perfert Match
LENQH	0.991951	447-451	Perfert Match
LEKYV	0.979212	425-429	Perfert Match
LKLAT	0.997011	330-334	Perfert Match
LKSGY	0.955066	523-527	Perfert Match
LKSTQ	0.993699	383-387	Perfert Match
LTDSE	0.993147	455-459	Perfert Match
LCLGH	0.998528	29-33	Perfert Match
LRENA	0.997838	471-475	Perfert Match
LRSLV	0.953226	124-128	Perfert Match
IAGFI	0.995309	351-355	Perfert Match
IAPRG	0.998114	268-272	Perfert Match
IVKPG	0.972681	252-256	Perfert Match
ILWIS	0.985237	531-535	Perfert Match
IYWTI	0.978016	248-252	Perfert Match
IYHKC	0.995539	485-489	Perfert Match
IDALL	0.960585	83-87	Perfert Match
IDLWS	0.982799	434-438	Perfert Match
IDLTD	0.99094	453-457	Perfert Match
IEVTN	0.989974	50-54	Perfert Match
IENGW	0.999264	355-359	Perfert Match
IEKEF	0.997516	411-415	Perfert Match
IMWAC	0.985375	551-555	Perfert Match
IMRSD	0.961459	283-287	Perfert Match
ISFAI	0.980775	534-538	Perfert Match
ISCFL	0.979764	538-542	Perfert Match
ITYGA	0.978936	316-320	Perfert Match
ITPNG	0.995585	298-302	Perfert Match
IPNIG	0.963161	230-234	Perfert Match
IRCNI	0.972037	560-564	Perfert Match
FGAIA	0.994849	348-352	Perfert Match
FAISC	0.980867	536-540	Perfert Match
FLLCV	0.952904	541-545	Perfert Match
FIENG	0.998988	354-358	Perfert Match
FIMWA	0.982247	550-554	Perfert Match
FFSRL	0.991308	163-167	Perfert Match
FDKLY	0.993377	190-194	Perfert Match
FKIYH	0.989744	483-487	Perfert Match
FQIKG	0.970887	516-520	Perfert Match
FQNVN	0.996873	310-314	Perfert Match
FSEVE	0.990434	415-419	Perfert Match
FSRLN	0.991216	164-168	Perfert Match
FHQIE	0.997884	408-412	Perfert Match
FRHQN	0.986294	369-373	Perfert Match
WGVHH	0.987306	196-200	Perfert Match
WILWI	0.985099	530-534	Perfert Match
WISFA	0.996505	533-537	Perfert Match
WYGFR	0.996505	366-370	Perfert Match
WSYNA	0.996689	437-441	Perfert Match
WTIVK	0.978522	250-254	Perfert Match
YGACP	0.982431	318-322	Perfert Match
YGFRH	0.996321	367-371	Perfert Match
YVEDT	0.992319	428-432	Perfert Match
YWTIV	0.985099	249-253	Perfert Match
YNAEL	0.987076	439-443	Perfert Match
YKDWI	0.982109	527-531	Perfert Match
YHKCD	0.993653	486-490	Perfert Match
DGWYG	0.995079	364-368	Perfert Match
DALLG	0.994251	84-88	Perfert Match
DLWSY	0.995861	435-439	Perfert Match
DLEKY	0.979442	424-428	Perfert Match
DLKST	0.993745	382-386	Perfert Match
DLTDS	0.993975	454-458	Perfert Match
DWILW	0.981511	529-533	Perfert Match
DNACI	0.966472	490-494	Perfert Match
DKPFQ	0.975118	307-311	Perfert Match
DMGNG	0.994389	477-481	Perfert Match
DSEMN	0.951157	457-461	Perfert Match
DTKID	0.983627	431-435	Perfert Match
NGWEG	0.99931	357-361	Perfert Match
NGSIP	0.969737	301-305	Perfert Match
NGCFK	0.989652	480-484	Perfert Match
NAELL	0.986294	440-444	Perfert Match
NAEDM	0.994619	474-478	Perfert Match
NATEL	0.99747	54-58	Perfert Match
NVTMP	0.971623	181-185	Perfert Match
NLIAP	0.997332	266-270	Perfert Match
NIGSR	0.952444	232-236	Perfert Match
NIRCN	0.972175	559-563	Perfert Match
NDKPF	0.972405	306-310	Perfert Match
NNRFQ	0.97567	513-517	Perfert Match
NEKFH	0.996781	405-409	Perfert Match
NKLFE	0.951755	461-465	Perfert Match
NQHTI	0.989882	449-453	Perfert Match
NCYPY	0.989284	112-116	Perfert Match
NRFQI	0.982017	514-518	Perfert Match
EALNN	0.969369	510-514	Perfert Match
EVEGR	0.992825	417-421	Perfert Match
EVTNA	0.997838	51-55	Perfert Match
ELLVA	0.982385	442-446	Perfert Match
EFSEV	0.990434	414-418	Perfert Match
EDMGN	0.994343	476-480	Perfert Match
EDTKI	0.983581	430-434	Perfert Match
ENGWE	0.999172	356-360	Perfert Match
ENAED	0.998528	473-477	Perfert Match
ENQHT	0.994527	448-452	Perfert Match
EKFHQ	0.9977	406-410	Perfert Match
EKYVE	0.981511	426-430	Perfert Match
EKEFS	0.995861	412-416	Perfert Match
EMNKL	0.951479	459-463	Perfert Match
KLATG	0.997011	331-335	Perfert Match
KIYHK	0.988226	484-488	Perfert Match
KIDLW	0.982799	433-437	Perfert Match
KFHQI	0.997884	407-411	Perfert Match
KYVED	0.981879	427-431	Perfert Match
KDWIL	0.981189	528-532	Perfert Match
KEFSE	0.995125	413-417	Perfert Match
KSGYK	0.955664	524-528	Perfert Match
KSSIM	0.976084	280-284	Perfert Match
KSTQA	0.990848	384-388	Perfert Match
KTNEK	0.993883	403-407	Perfert Match
KCDNA	0.966242	488-492	Perfert Match
KPFQN	0.987122	308-312	Perfert Match
QAADL	0.993469	379-383	Perfert Match
QLREN	0.996551	470-474	Perfert Match
QIEKE	0.997608	410-414	Perfert Match
QIKGV	0.965828	517-521	Perfert Match
QDLEK	0.97935	423-427	Perfert Match
QNSEG	0.982017	372-376	Perfert Match
QHTID	0.989008	450-454	Perfert Match
MGNGC	0.994849	478-482	Perfert Match
MWACQ	0.98726	552-556	Perfert Match
MNKLF	0.95226	460-464	Perfert Match
MKTII	0.951295	1-5	Perfert Match
MRNVP	0.977096	336-340	Perfert Match
MRSDA	0.965276	284-288	Perfert Match
SGYKD	0.957274	525-529	Perfert Match
SIYWT	0.984409	247-251	Perfert Match
SIMRS	0.972911	282-286	Perfert Match
SIPND	0.955388	303-307	Perfert Match
SFAIS	0.981557	535-539	Perfert Match
SYNAE	0.991583	438-442	Perfert Match
SNCYP	0.988686	111-115	Perfert Match
SEVEG	0.990296	416-420	Perfert Match
SEMNK	0.950237	458-462	Perfert Match
SSIMR	0.971807	281-285	Perfert Match
STQAA	0.991859	385-389	Perfert Match
SCFLL	0.992043	539-543	Perfert Match
SRLNW	0.991032	165-169	Perfert Match
TGMRN	0.997746	334-338	Perfert Match
TLIDA	0.959665	81-85	Perfert Match
TLKLA	0.994573	329-333	Perfert Match
TLCLG	0.991859	28-32	Perfert Match
TIVKP	0.974015	251-255	Perfert Match
TIDLT	0.99048	452-456	Perfert Match
TYGAC	0.982063	317-321	Perfert Match
TDSEM	0.993745	456-460	Perfert Match
TNATE	0.997608	53-57	Perfert Match
TNEKF	0.995677	404-408	Perfert Match
TELVQ	0.996965	56-60	Perfert Match
TKIDL	0.981281	432-436	Perfert Match
TQAAI	0.98795	386-390	Perfert Match
TPNGS	0.996459	299-303	Perfert Match
CLGHH	0.998068	30-34	Perfert Match
CITPN	0.995631	297-301	Perfert Match
CFLLC	0.990894	540-544	Perfert Match
CFKIY	0.989422	482-486	Perfert Match
CDNAC	0.969185	489-493	Perfert Match
CNICI	0.984501	562-566	Perfert Match
CTLID	0.962931	80-84	Perfert Match
PFQNV	0.997011	309-313	Perfert Match
PNGSI	0.996045	300-304	Perfert Match
PNIGS	0.957826	231-235	Perfert Match
PRGYF	0.997332	270-274	Perfert Match
HAVPN	0.984915	34-38	Perfert Match
HKCDN	0.993055	487-491	Perfert Match
HQIEK	0.997654	409-413	Perfert Match
HQNSE	0.981695	371-375	Perfert Match
HTIDL	0.989054	451-455	Perfert Match
HHAVP	0.985191	33-37	Perfert Match
RGYFK	0.994665	271-275	Perfert Match
RLNWL	0.994665	166-170	Perfert Match
RFQIK	0.982615	515-519	Perfert Match
RNVPE	0.97521	337-341	Perfert Match
RENAE	0.998758	472-476	Perfert Match
RCNIC	0.972451	561-565	Perfert Match
RHQNS	0.981649	370-374	Perfert Match
GAIAGF	0.994987	349-354	Perfert Match
GFIENG	0.998758	353-358	Perfert Match
GFIMWA	0.982109	549-554	Perfert Match
GFRHQN	0.986248	368-373	Perfert Match
GWYGFR	0.996413	365-370	Perfert Match
GYKDWI	0.964908	526-531	Perfert Match
GNGCFK	0.98933	479-484	Perfert Match
GNLIAP	0.99724	265-270	Perfert Match
GNIRCN	0.971347	558-563	Perfert Match
GKSSIM	0.972773	279-284	Perfert Match
GQAADL	0.993423	378-383	Perfert Match
GMRNVP	0.977004	335-340	Perfert Match
GSIPND	0.955342	302-307	Perfert Match
GCFKIY	0.989376	481-486	Perfert Match
GHHAVP	0.985053	32-37	Perfert Match
AGFIEN	0.998896	352-357	Perfert Match
AADLKS	0.991859	380-385	Perfert Match
AVPNGT	0.985007	35-40	Perfert Match
ALLGDP	0.994113	85-90	Perfert Match
ALNNRF	0.967944	511-516	Perfert Match
ALENQH	0.990158	446-451	Perfert Match
AIAGFI	0.995171	350-355	Perfert Match
AISCFL	0.978614	537-542	Perfert Match
ADLKST	0.993699	381-386	Perfert Match
AELLVA	0.981511	441-446	Perfert Match
AEDMGN	0.994205	475-480	Perfert Match
ATGMRN	0.997654	333-338	Perfert Match
ATLCLG	0.98864	27-32	Perfert Match
ATELVQ	0.996965	55-60	Perfert Match
APRGYF	0.997149	269-274	Perfert Match
VALENQ	0.990342	445-450	Perfert Match
VEDTKI	0.979488	429-434	Perfert Match
VTNATE	0.997562	52-57	Perfert Match
LGFIMW	0.982845	548-553	Perfert Match
LGHHAV	0.995861	31-36	Perfert Match
LATGMR	0.997654	332-337	Perfert Match
LVALEN	0.989698	444-449	Perfert Match
LLGFIM	0.970335	547-552	Perfert Match
LLVALE	0.984777	443-448	Perfert Match
LIAPRG	0.997332	267-272	Perfert Match
LIDALL	0.959665	82-87	Perfert Match
LWISFA	0.994757	532-537	Perfert Match
LWSYNA	0.994159	436-441	Perfert Match
LNNRFQ	0.955756	512-517	Perfert Match
LENQHT	0.991767	447-452	Perfert Match
LEKYVE	0.97889	425-430	Perfert Match
LKLATG	0.996919	330-335	Perfert Match
LKSGYK	0.95479	523-528	Perfert Match
LKSTQA	0.986892	383-388	Perfert Match
LTDSEM	0.992871	455-460	Perfert Match
LCLGHH	0.99793	29-34	Perfert Match
LRENAE	0.997608	471-476	Perfert Match
IAGFIE	0.995171	351-356	Perfert Match
IAPRGY	0.997332	268-273	Perfert Match
IVKPGD	0.972497	252-257	Perfert Match
ILWISF	0.984455	531-536	Perfert Match
IYWTIV	0.977832	248-253	Perfert Match
IYHKCD	0.993423	485-490	Perfert Match
IDALLG	0.960493	83-88	Perfert Match
IDLWSY	0.982615	434-439	Perfert Match
IDLTDS	0.989054	453-458	Perfert Match
IEVTNA	0.989974	50-55	Perfert Match
IENGWE	0.998896	355-360	Perfert Match
IEKEFS	0.994849	411-416	Perfert Match
IMWACQ	0.984593	551-556	Perfert Match
IMRSDA	0.95778	283-288	Perfert Match
ISFAIS	0.980683	534-539	Perfert Match
ISCFLL	0.97636	538-543	Perfert Match
ITYGAC	0.97889	316-321	Perfert Match
ITPNGS	0.994573	298-303	Perfert Match
IRCNIC	0.971531	560-565	Perfert Match
FGAIAG	0.994665	348-353	Perfert Match
FAISCF	0.97843	536-541	Perfert Match
FIENGW	0.998942	354-359	Perfert Match
FIMWAC	0.981971	550-555	Perfert Match
FFSRLN	0.991032	163-168	Perfert Match
FKIYHK	0.986294	483-488	Perfert Match
FQIKGV	0.964724	516-521	Perfert Match
FSEVEG	0.990066	415-420	Perfert Match
FSRLNW	0.991032	164-169	Perfert Match
FHQIEK	0.99724	408-413	Perfert Match
FRHQNS	0.979166	369-374	Perfert Match
WGVHHP	0.987122	196-201	Perfert Match
WILWIS	0.985053	530-535	Perfert Match
WISFAI	0.980637	533-538	Perfert Match
WYGFRH	0.996183	366-371	Perfert Match
WSYNAE	0.991446	437-442	Perfert Match
WTIVKP	0.973601	250-255	Perfert Match
YGFRHQ	0.98634	367-372	Perfert Match
YVEDTK	0.991997	428-433	Perfert Match
YWTIVK	0.973187	249-254	Perfert Match
YNAELL	0.986064	439-444	Perfert Match
YKDWIL	0.980316	527-532	Perfert Match
YHKCDN	0.992825	486-491	Perfert Match
DGWYGF	0.992227	364-369	Perfert Match
DALLGD	0.994159	84-89	Perfert Match
DLWSYN	0.994803	435-440	Perfert Match
DLEKYV	0.976544	424-429	Perfert Match
DLKSTQ	0.993515	382-387	Perfert Match
DLTDSE	0.992181	454-459	Perfert Match
DWILWI	0.980591	529-534	Perfert Match
DKPFQN	0.974107	307-312	Perfert Match
DMGNGC	0.993883	477-482	Perfert Match
DSEMNK	0.950007	457-462	Perfert Match
DTKIDL	0.981189	431-436	Perfert Match
NGWEGM	0.998896	357-362	Perfert Match
NGSIPN	0.966978	301-306	Perfert Match
NGCFKI	0.989422	480-485	Perfert Match
NAELLV	0.982891	440-445	Perfert Match
NAEDMG	0.994297	474-479	Perfert Match
NATELV	0.996229	54-59	Perfert Match
NVTMPN	0.971393	181-186	Perfert Match
NLIAPR	0.99724	266-271	Perfert Match
NIRCNI	0.971439	559-564	Perfert Match
NDKPFQ	0.972359	306-311	Perfert Match
NNRFQI	0.974337	513-518	Perfert Match
NEKFHQ	0.996597	405-410	Perfert Match
NQHTID	0.988824	449-454	Perfert Match
NRFQIK	0.980361	514-519	Perfert Match
EALNNR	0.969369	510-515	Perfert Match
EVTNAT	0.9977	51-56	Perfert Match
ELLVAL	0.980086	442-447	Perfert Match
EFSEVE	0.990342	414-419	Perfert Match
EDMGNG	0.994251	476-481	Perfert Match
EDTKID	0.983443	430-435	Perfert Match
ENGWEG	0.999172	356-361	Perfert Match
ENAEDM	0.994619	473-478	Perfert Match
ENQHTI	0.989606	448-453	Perfert Match
EKFHQI	0.996873	406-411	Perfert Match
EKYVED	0.981373	426-431	Perfert Match
EKEFSE	0.995033	412-417	Perfert Match
EMNKLF	0.951065	459-464	Perfert Match
KLATGM	0.996919	331-336	Perfert Match
KIYHKC	0.988088	484-489	Perfert Match
KIDLWS	0.982523	433-438	Perfert Match
KFHQIE	0.997746	407-412	Perfert Match
KYVEDT	0.980086	427-432	Perfert Match
KDWILW	0.981051	528-533	Perfert Match
KEFSEV	0.989744	413-418	Perfert Match
KSGYKD	0.951525	524-529	Perfert Match
KSSIMR	0.962149	280-285	Perfert Match
KSTQAA	0.990112	384-389	Perfert Match
KTNEKF	0.993377	403-408	Perfert Match
KCDNAC	0.966196	488-493	Perfert Match
KPFQNV	0.985605	308-313	Perfert Match
QAADLK	0.991951	379-384	Perfert Match
QLRENA	0.996413	470-475	Perfert Match
QIEKEF	0.997332	410-415	Perfert Match
QDLEKY	0.979166	423-428	Perfert Match
QHTIDL	0.988088	450-455	Perfert Match
MGNGCF	0.992779	478-483	Perfert Match
MNKLFE	0.951479	460-465	Perfert Match
MRNVPE	0.975118	336-341	Perfert Match
SGYKDW	0.957044	525-530	Perfert Match
SIYWTI	0.977694	247-252	Perfert Match
SIMRSD	0.960677	282-287	Perfert Match
SFAISC	0.980775	535-540	Perfert Match
SYNAEL	0.9868	438-443	Perfert Match
SNCYPY	0.988364	111-116	Perfert Match
SEVEGR	0.989928	416-421	Perfert Match
SSIMRS	0.971669	281-286	Perfert Match
STQAAI	0.987858	385-390	Perfert Match
SCFLLC	0.990802	539-544	Perfert Match
SRLNWL	0.990986	165-170	Perfert Match
TGMRNV	0.977188	334-339	Perfert Match
TLIDAL	0.958423	81-86	Perfert Match
TLKLAT	0.994205	329-334	Perfert Match
TLCLGH	0.991813	28-33	Perfert Match
TIVKPG	0.972543	251-256	Perfert Match
TIDLTD	0.99025	452-457	Perfert Match
TYGACP	0.981787	317-322	Perfert Match
TNATEL	0.997194	53-58	Perfert Match
TNEKFH	0.995539	404-409	Perfert Match
TKIDLW	0.981143	432-437	Perfert Match
TPNGSI	0.995677	299-304	Perfert Match
CLGHHA	0.996919	30-35	Perfert Match
CITPNG	0.995539	297-302	Perfert Match
CFLLCV	0.952169	540-545	Perfert Match
CFKIYH	0.989192	482-487	Perfert Match
CDNACI	0.966288	489-494	Perfert Match
CTLIDA	0.959435	80-85	Perfert Match
PFQNVN	0.996735	309-314	Perfert Match
PNGSIP	0.968864	300-305	Perfert Match
PNIGSR	0.951617	231-236	Perfert Match
PRGYFK	0.994573	270-275	Perfert Match
HAVPNG	0.984915	34-39	Perfert Match
HKCDNA	0.966012	487-492	Perfert Match
HQIEKE	0.99747	409-414	Perfert Match
HQNSEG	0.981695	371-376	Perfert Match
HTIDLT	0.98726	451-456	Perfert Match
HHAVPN	0.984869	33-38	Perfert Match
RFQIKG	0.970841	515-520	Perfert Match
RENAED	0.997746	472-477	Perfert Match
RCNICI	0.963758	561-566	Perfert Match
RHQNSE	0.981511	370-375	Perfert Match
GAIAGFI	0.994711	349-355	Perfert Match
GFIENGW	0.998712	353-359	Perfert Match
GFIMWAC	0.981833	549-555	Perfert Match
GFRHQNS	0.97912	368-374	Perfert Match
GWYGFRH	0.996091	365-371	Perfert Match
GYKDWIL	0.963115	526-532	Perfert Match
GNGCFKI	0.9891	479-485	Perfert Match
GNLIAPR	0.997149	265-271	Perfert Match
GNIRCNI	0.970611	558-564	Perfert Match
GKSSIMR	0.958883	279-285	Perfert Match
GQAADLK	0.991905	378-384	Perfert Match
GMRNVPE	0.975026	335-341	Perfert Match
GCFKIYH	0.989146	481-487	Perfert Match
GHHAVPN	0.984731	32-38	Perfert Match
AGFIENG	0.998758	352-358	Perfert Match
AADLKST	0.991675	380-386	Perfert Match
ALNNRFQ	0.955342	511-517	Perfert Match
ALENQHT	0.989974	446-452	Perfert Match
AIAGFIE	0.995033	350-356	Perfert Match
AISCFLL	0.975302	537-543	Perfert Match
ADLKSTQ	0.993469	381-387	Perfert Match
AELLVAL	0.979212	441-447	Perfert Match
AEDMGNG	0.994113	475-481	Perfert Match
ATGMRNV	0.977096	333-339	Perfert Match
ATLCLGH	0.988594	27-33	Perfert Match
APRGYFK	0.994389	269-275	Perfert Match
VALENQH	0.986708	445-451	Perfert Match
VEDTKID	0.97935	429-435	Perfert Match
VTNATEL	0.997149	52-58	Perfert Match
LGFIMWA	0.979304	548-554	Perfert Match
LGHHAVP	0.984363	31-37	Perfert Match
LATGMRN	0.997562	332-338	Perfert Match
LVALENQ	0.989468	444-450	Perfert Match
LLGFIMW	0.970059	547-553	Perfert Match
LLVALEN	0.984639	443-449	Perfert Match
LIAPRGY	0.996551	267-273	Perfert Match
LIDALLG	0.959573	82-88	Perfert Match
LWISFAI	0.97889	532-538	Perfert Match
LWSYNAE	0.988916	436-442	Perfert Match
LNNRFQI	0.954422	512-518	Perfert Match
LENQHTI	0.986846	447-453	Perfert Match
LEKYVED	0.978752	425-431	Perfert Match
LKLATGM	0.996827	330-336	Perfert Match
LKSGYKD	0.950927	523-529	Perfert Match
LKSTQAA	0.986156	383-389	Perfert Match
LCLGHHA	0.996781	29-35	Perfert Match
LRENAED	0.996597	471-477	Perfert Match
IAGFIEN	0.995079	351-357	Perfert Match
IAPRGYF	0.995953	268-274	Perfert Match
ILWISFA	0.983121	531-537	Perfert Match
IYWTIVK	0.965966	248-254	Perfert Match
IYHKCDN	0.992595	485-491	Perfert Match
IDALLGD	0.960401	83-89	Perfert Match
IDLWSYN	0.981557	434-440	Perfert Match
IDLTDSE	0.98726	453-459	Perfert Match
IEVTNAT	0.989836	50-56	Perfert Match
IENGWEG	0.998896	355-361	Perfert Match
IEKEFSE	0.994021	411-417	Perfert Match
ISFAISC	0.979902	534-540	Perfert Match
ISCFLLC	0.975578	538-544	Perfert Match
ITYGACP	0.978614	316-322	Perfert Match
ITPNGSI	0.993791	298-304	Perfert Match
IRCNICI	0.962839	560-566	Perfert Match
FGAIAGF	0.994343	348-354	Perfert Match
FAISCFL	0.977878	536-542	Perfert Match
FIENGWE	0.998574	354-360	Perfert Match
FIMWACQ	0.981281	550-556	Perfert Match
FFSRLNW	0.990848	163-169	Perfert Match
FKIYHKC	0.986156	483-489	Perfert Match
FSEVEGR	0.989698	415-421	Perfert Match
FSRLNWL	0.990986	164-170	Perfert Match
FHQIEKE	0.997057	408-414	Perfert Match
FRHQNSE	0.979028	369-375	Perfert Match
WILWISF	0.984271	530-536	Perfert Match
WISFAIS	0.980545	533-539	Perfert Match
WYGFRHQ	0.986202	366-372	Perfert Match
WSYNAEL	0.986662	437-443	Perfert Match
WTIVKPG	0.972129	250-256	Perfert Match
YGFRHQN	0.986156	367-373	Perfert Match
YVEDTKI	0.979396	428-434	Perfert Match
YWTIVKP	0.968864	249-255	Perfert Match
YNAELLV	0.982661	439-445	Perfert Match
YKDWILW	0.980178	527-533	Perfert Match
YHKCDNA	0.965782	486-492	Perfert Match
DGWYGFR	0.992043	364-370	Perfert Match
DALLGDP	0.994021	84-90	Perfert Match
DLWSYNA	0.994021	435-441	Perfert Match
DLEKYVE	0.976222	424-430	Perfert Match
DLKSTQA	0.986708	382-388	Perfert Match
DLTDSEM	0.991905	454-460	Perfert Match
DWILWIS	0.980545	529-535	Perfert Match
DKPFQNV	0.972589	307-313	Perfert Match
DMGNGCF	0.991813	477-483	Perfert Match
DTKIDLW	0.981051	431-437	Perfert Match
NGSIPND	0.954468	301-307	Perfert Match
NGCFKIY	0.989192	480-486	Perfert Match
NAELLVA	0.981189	440-446	Perfert Match
NAEDMGN	0.994113	474-480	Perfert Match
NATELVQ	0.995125	54-60	Perfert Match
NLIAPRG	0.997194	266-272	Perfert Match
NIRCNIC	0.970933	559-565	Perfert Match
NDKPFQN	0.971347	306-312	Perfert Match
NNRFQIK	0.972727	513-519	Perfert Match
NEKFHQI	0.995769	405-411	Perfert Match
NQHTIDL	0.987904	449-455	Perfert Match
NRFQIKG	0.968588	514-520	Perfert Match
EALNNRF	0.967898	510-516	Perfert Match
EVTNATE	0.997562	51-57	Perfert Match
ELLVALE	0.97981	442-448	Perfert Match
EFSEVEG	0.989974	414-420	Perfert Match
EDMGNGC	0.993745	476-482	Perfert Match
EDTKIDL	0.981051	430-436	Perfert Match
ENGWEGM	0.998758	356-362	Perfert Match
ENAEDMG	0.994297	473-479	Perfert Match
ENQHTID	0.988548	448-454	Perfert Match
EKFHQIE	0.996781	406-412	Perfert Match
EKYVEDT	0.97958	426-432	Perfert Match
EKEFSEV	0.989652	412-418	Perfert Match
EMNKLFE	0.950283	459-465	Perfert Match
KLATGMR	0.996781	331-337	Perfert Match
KIYHKCD	0.985972	484-490	Perfert Match
KIDLWSY	0.982339	433-439	Perfert Match
KFHQIEK	0.997103	407-413	Perfert Match
KYVEDTK	0.979764	427-433	Perfert Match
KDWILWI	0.980132	528-534	Perfert Match
KEFSEVE	0.989652	413-419	Perfert Match
KSGYKDW	0.951295	524-530	Perfert Match
KSSIMRS	0.962011	280-286	Perfert Match
KSTQAAI	0.98611	384-390	Perfert Match
KTNEKFH	0.993239	403-409	Perfert Match
KCDNACI	0.963299	488-494	Perfert Match
KPFQNVN	0.985329	308-314	Perfert Match
QAADLKS	0.991859	379-385	Perfert Match
QLRENAE	0.996229	470-476	Perfert Match
QIEKEFS	0.994665	410-416	Perfert Match
QDLEKYV	0.976268	423-429	Perfert Match
QHTIDLT	0.986524	450-456	Perfert Match
MGNGCFK	0.985467	478-484	Perfert Match
SIYWTIV	0.97751	247-253	Perfert Match
SIMRSDA	0.956998	282-288	Perfert Match
SFAISCF	0.978338	535-541	Perfert Match
SYNAELL	0.985789	438-444	Perfert Match
SSIMRSD	0.959435	281-287	Perfert Match
SCFLLCV	0.952077	539-545	Perfert Match
TGMRNVP	0.976498	334-340	Perfert Match
TLIDALL	0.958331	81-87	Perfert Match
TLKLATG	0.994113	329-335	Perfert Match
TLCLGHH	0.991216	28-34	Perfert Match
TIVKPGD	0.972359	251-257	Perfert Match
TIDLTDS	0.988364	452-458	Perfert Match
TNATELV	0.995953	53-59	Perfert Match
TNEKFHQ	0.995355	404-410	Perfert Match
TKIDLWS	0.980913	432-438	Perfert Match
TPNGSIP	0.968496	299-305	Perfert Match
CLGHHAV	0.995769	30-36	Perfert Match
CITPNGS	0.994527	297-303	Perfert Match
CFKIYHK	0.985743	482-488	Perfert Match
CTLIDAL	0.958193	80-86	Perfert Match
PNGSIPN	0.966104	300-306	Perfert Match
HAVPNGT	0.984363	34-40	Perfert Match
HKCDNAC	0.965966	487-493	Perfert Match
HQIEKEF	0.997194	409-415	Perfert Match
HTIDLTD	0.98703	451-457	Perfert Match
HHAVPNG	0.984869	33-39	Perfert Match
RFQIKGV	0.964678	515-521	Perfert Match
RENAEDM	0.993883	472-478	Perfert Match
RHQNSEG	0.981511	370-376	Perfert Match
GAIAGFIE	0.994573	349-356	Perfert Match
GFIENGWE	0.99839	353-360	Perfert Match
GFIMWACQ	0.981143	549-556	Perfert Match
GFRHQNSE	0.978982	368-375	Perfert Match
GWYGFRHQ	0.98611	365-372	Perfert Match
GYKDWILW	0.962977	526-533	Perfert Match
GNGCFKIY	0.98887	479-486	Perfert Match
GNLIAPRG	0.997103	265-272	Perfert Match
GNIRCNIC	0.970105	558-565	Perfert Match
GKSSIMRS	0.958745	279-286	Perfert Match
GQAADLKS	0.991813	378-385	Perfert Match
GCFKIYHK	0.985697	481-488	Perfert Match
GHHAVPNG	0.984731	32-39	Perfert Match
AGFIENGW	0.998712	352-359	Perfert Match
AADLKSTQ	0.991446	380-387	Perfert Match
ALNNRFQI	0.954008	511-518	Perfert Match
ALENQHTI	0.985053	446-453	Perfert Match
AIAGFIEN	0.994941	350-357	Perfert Match
AISCFLLC	0.974521	537-544	Perfert Match
ADLKSTQA	0.986662	381-388	Perfert Match
AELLVALE	0.978982	441-448	Perfert Match
AEDMGNGC	0.993607	475-482	Perfert Match
ATGMRNVP	0.976406	333-340	Perfert Match
ATLCLGHH	0.987996	27-34	Perfert Match
VALENQHT	0.986524	445-452	Perfert Match
VEDTKIDL	0.976958	429-436	Perfert Match
VTNATELV	0.995907	52-59	Perfert Match
LGFIMWAC	0.979028	548-555	Perfert Match
LGHHAVPN	0.984041	31-38	Perfert Match
LATGMRNV	0.977004	332-339	Perfert Match
LVALENQH	0.985835	444-451	Perfert Match
LLGFIMWA	0.96684	547-554	Perfert Match
LLVALENQ	0.984409	443-450	Perfert Match
LIAPRGYF	0.995171	267-274	Perfert Match
LIDALLGD	0.959481	82-89	Perfert Match
LWISFAIS	0.978798	532-539	Perfert Match
LWSYNAEL	0.984133	436-443	Perfert Match
LNNRFQIK	0.952812	512-519	Perfert Match
LENQHTID	0.985789	447-454	Perfert Match
LEKYVEDT	0.976958	425-432	Perfert Match
LKLATGMR	0.996689	330-337	Perfert Match
LKSGYKDW	0.950743	523-530	Perfert Match
LKSTQAAI	0.982339	383-390	Perfert Match
LCLGHHAV	0.995631	29-36	Perfert Match
LRENAEDM	0.992733	471-478	Perfert Match
IAGFIENG	0.994941	351-358	Perfert Match
IAPRGYFK	0.993193	268-275	Perfert Match
ILWISFAI	0.967392	531-538	Perfert Match
IYWTIVKP	0.961689	248-255	Perfert Match
IYHKCDNA	0.965552	485-492	Perfert Match
IDALLGDP	0.960263	83-90	Perfert Match
IDLWSYNA	0.980913	434-441	Perfert Match
IDLTDSEM	0.986984	453-460	Perfert Match
IEVTNATE	0.989698	50-57	Perfert Match
IENGWEGM	0.998482	355-362	Perfert Match
IEKEFSEV	0.98864	411-418	Perfert Match
ISFAISCF	0.977464	534-541	Perfert Match
ITPNGSIP	0.96661	298-305	Perfert Match
FGAIAGFI	0.994067	348-355	Perfert Match
FAISCFLL	0.974567	536-543	Perfert Match
FIENGWEG	0.998574	354-361	Perfert Match
FFSRLNWL	0.990802	163-170	Perfert Match
FKIYHKCD	0.984041	483-490	Perfert Match
FHQIEKEF	0.996781	408-415	Perfert Match
FRHQNSEG	0.979028	369-376	Perfert Match
WILWISFA	0.982937	530-537	Perfert Match
WISFAISC	0.979764	533-540	Perfert Match
WYGFRHQN	0.986018	366-373	Perfert Match
WSYNAELL	0.985651	437-444	Perfert Match
WTIVKPGD	0.971945	250-257	Perfert Match
YGFRHQNS	0.979028	367-374	Perfert Match
YVEDTKID	0.979258	428-435	Perfert Match
YWTIVKPG	0.967438	249-256	Perfert Match
YNAELLVA	0.980959	439-446	Perfert Match
YKDWILWI	0.979258	527-534	Perfert Match
YHKCDNAC	0.965736	486-493	Perfert Match
DGWYGFRH	0.991721	364-371	Perfert Match
DLWSYNAE	0.988824	435-442	Perfert Match
DLEKYVED	0.976084	424-431	Perfert Match
DLKSTQAA	0.985972	382-389	Perfert Match
DWILWISF	0.979764	529-536	Perfert Match
DKPFQNVN	0.972359	307-314	Perfert Match
DMGNGCFK	0.984501	477-484	Perfert Match
DTKIDLWS	0.980821	431-438	Perfert Match
NGCFKIYH	0.988962	480-487	Perfert Match
NAELLVAL	0.97889	440-447	Perfert Match
NAEDMGNG	0.994021	474-481	Perfert Match
NLIAPRGY	0.996413	266-273	Perfert Match
NIRCNICI	0.962287	559-566	Perfert Match
NDKPFQNV	0.969875	306-313	Perfert Match
NNRFQIKG	0.961413	513-520	Perfert Match
NEKFHQIE	0.995677	405-412	Perfert Match
NQHTIDLT	0.98634	449-456	Perfert Match
NRFQIKGV	0.963896	514-521	Perfert Match
EALNNRFQ	0.955296	510-517	Perfert Match
EVTNATEL	0.997149	51-58	Perfert Match
ELLVALEN	0.979672	442-449	Perfert Match
EFSEVEGR	0.989606	414-421	Perfert Match
EDMGNGCF	0.991675	476-483	Perfert Match
EDTKIDLW	0.980913	430-437	Perfert Match
ENAEDMGN	0.994113	473-480	Perfert Match
ENQHTIDL	0.987628	448-455	Perfert Match
EKFHQIEK	0.996137	406-413	Perfert Match
EKYVEDTK	0.979258	426-433	Perfert Match
EKEFSEVE	0.98956	412-419	Perfert Match
KLATGMRN	0.996689	331-338	Perfert Match
KIYHKCDN	0.985191	484-491	Perfert Match
KIDLWSYN	0.981281	433-440	Perfert Match
KFHQIEKE	0.996919	407-414	Perfert Match
KYVEDTKI	0.969231	427-434	Perfert Match
KDWILWIS	0.980086	528-535	Perfert Match
KEFSEVEG	0.989284	413-420	Perfert Match
KTNEKFHQ	0.993055	403-410	Perfert Match
QAADLKST	0.991675	379-386	Perfert Match
QLRENAED	0.995217	470-477	Perfert Match
QIEKEFSE	0.993837	410-417	Perfert Match
QDLEKYVE	0.975946	423-430	Perfert Match
QHTIDLTD	0.986294	450-457	Perfert Match
MGNGCFKI	0.985237	478-485	Perfert Match
SIYWTIVK	0.965644	247-254	Perfert Match
SFAISCFL	0.977786	535-542	Perfert Match
SYNAELLV	0.982385	438-445	Perfert Match
SSIMRSDA	0.955802	281-288	Perfert Match
TGMRNVPE	0.974521	334-341	Perfert Match
TLIDALLG	0.958239	81-88	Perfert Match
TLKLATGM	0.994021	329-336	Perfert Match
TLCLGHHA	0.990112	28-35	Perfert Match
TIDLTDSE	0.98657	452-459	Perfert Match
TNATELVQ	0.994849	53-60	Perfert Match
TNEKFHQI	0.994527	404-411	Perfert Match
TKIDLWSY	0.980729	432-439	Perfert Match
TPNGSIPN	0.965736	299-306	Perfert Match
CLGHHAVP	0.984271	30-37	Perfert Match
CITPNGSI	0.993745	297-304	Perfert Match
CFKIYHKC	0.985605	482-489	Perfert Match
CTLIDALL	0.958101	80-87	Perfert Match
PNGSIPND	0.953594	300-307	Perfert Match
HKCDNACI	0.963069	487-494	Perfert Match
HQIEKEFS	0.994527	409-416	Perfert Match
HTIDLTDS	0.985145	451-458	Perfert Match
HHAVPNGT	0.984317	33-40	Perfert Match
RENAEDMG	0.993561	472-479	Perfert Match
GAIAGFIEN	0.994481	349-357	Perfert Match
GFIENGWEG	0.99839	353-361	Perfert Match
GFRHQNSEG	0.978982	368-376	Perfert Match
GWYGFRHQN	0.985927	365-373	Perfert Match
GYKDWILWI	0.962333	526-534	Perfert Match
GNGCFKIYH	0.98864	479-487	Perfert Match
GNLIAPRGY	0.996321	265-273	Perfert Match
GNIRCNICI	0.961459	558-566	Perfert Match
GQAADLKST	0.991629	378-386	Perfert Match
GCFKIYHKC	0.985559	481-489	Perfert Match
GHHAVPNGT	0.984179	32-40	Perfert Match
AGFIENGWE	0.99839	352-360	Perfert Match
AADLKSTQA	0.984639	380-388	Perfert Match
ALNNRFQIK	0.952398	511-519	Perfert Match
ALENQHTID	0.983995	446-454	Perfert Match
AIAGFIENG	0.994803	350-358	Perfert Match
ADLKSTQAA	0.985927	381-389	Perfert Match
AELLVALEN	0.978844	441-449	Perfert Match
AEDMGNGCF	0.991538	475-483	Perfert Match
ATGMRNVPE	0.974429	333-341	Perfert Match
ATLCLGHHA	0.986892	27-35	Perfert Match
VALENQHTI	0.981925	445-453	Perfert Match
VEDTKIDLW	0.97682	429-437	Perfert Match
VTNATELVQ	0.994803	52-60	Perfert Match
LGFIMWACQ	0.978338	548-556	Perfert Match
LGHHAVPNG	0.984041	31-39	Perfert Match
LATGMRNVP	0.976314	332-340	Perfert Match
LVALENQHT	0.985697	444-452	Perfert Match
LLGFIMWAC	0.96661	547-555	Perfert Match
LLVALENQH	0.980775	443-451	Perfert Match
LIAPRGYFK	0.992411	267-275	Perfert Match
LIDALLGDP	0.959343	82-90	Perfert Match
LWISFAISC	0.978016	532-540	Perfert Match
LWSYNAELL	0.983259	436-444	Perfert Match
LENQHTIDL	0.984915	447-455	Perfert Match
LEKYVEDTK	0.976636	425-433	Perfert Match
LKLATGMRN	0.996597	330-338	Perfert Match
LCLGHHAVP	0.984133	29-37	Perfert Match
LRENAEDMG	0.992411	471-479	Perfert Match
IAGFIENGW	0.994895	351-359	Perfert Match
ILWISFAIS	0.9673	531-539	Perfert Match
IYWTIVKPG	0.960309	248-256	Perfert Match
IYHKCDNAC	0.965506	485-493	Perfert Match
IDLWSYNAE	0.975762	434-442	Perfert Match
IEVTNATEL	0.989468	50-58	Perfert Match
IEKEFSEVE	0.988548	411-419	Perfert Match
ISFAISCFL	0.976912	534-542	Perfert Match
ITPNGSIPN	0.96385	298-306	Perfert Match
FGAIAGFIE	0.993929	348-356	Perfert Match
FAISCFLLC	0.973831	536-544	Perfert Match
FIENGWEGM	0.99816	354-362	Perfert Match
FKIYHKCDN	0.983397	483-491	Perfert Match
FHQIEKEFS	0.994113	408-416	Perfert Match
WILWISFAI	0.967208	530-538	Perfert Match
WISFAISCF	0.977326	533-541	Perfert Match
WYGFRHQNS	0.97889	366-374	Perfert Match
WSYNAELLV	0.982247	437-445	Perfert Match
YGFRHQNSE	0.97889	367-375	Perfert Match
YVEDTKIDL	0.976866	428-436	Perfert Match
YWTIVKPGD	0.967254	249-257	Perfert Match
YNAELLVAL	0.97866	439-447	Perfert Match
YKDWILWIS	0.979212	527-535	Perfert Match
YHKCDNACI	0.962839	486-494	Perfert Match
DGWYGFRHQ	0.981741	364-372	Perfert Match
DLWSYNAEL	0.984041	435-443	Perfert Match
DLEKYVEDT	0.974291	424-432	Perfert Match
DLKSTQAAI	0.982155	382-390	Perfert Match
DWILWISFA	0.97843	529-537	Perfert Match
DMGNGCFKI	0.984271	477-485	Perfert Match
DTKIDLWSY	0.980637	431-439	Perfert Match
NGCFKIYHK	0.985513	480-488	Perfert Match
NAELLVALE	0.97866	440-448	Perfert Match
NAEDMGNGC	0.993515	474-482	Perfert Match
NLIAPRGYF	0.995033	266-274	Perfert Match
NDKPFQNVN	0.969645	306-314	Perfert Match
NNRFQIKGV	0.956722	513-521	Perfert Match
NEKFHQIEK	0.995263	405-413	Perfert Match
NQHTIDLTD	0.98611	449-457	Perfert Match
EALNNRFQI	0.953962	510-518	Perfert Match
EVTNATELV	0.995907	51-59	Perfert Match
ELLVALENQ	0.979488	442-450	Perfert Match
EDMGNGCFK	0.984363	476-484	Perfert Match
EDTKIDLWS	0.980683	430-438	Perfert Match
ENAEDMGNG	0.994021	473-481	Perfert Match
ENQHTIDLT	0.98611	448-456	Perfert Match
EKFHQIEKE	0.995953	406-414	Perfert Match
EKYVEDTKI	0.968726	426-434	Perfert Match
EKEFSEVEG	0.989192	412-420	Perfert Match
KLATGMRNV	0.97613	331-339	Perfert Match
KIYHKCDNA	0.958193	484-492	Perfert Match
KIDLWSYNA	0.980637	433-441	Perfert Match
KFHQIEKEF	0.996643	407-415	Perfert Match
KYVEDTKID	0.969094	427-435	Perfert Match
KDWILWISF	0.979304	528-536	Perfert Match
KEFSEVEGR	0.988916	413-421	Perfert Match
KTNEKFHQI	0.992227	403-411	Perfert Match
QAADLKSTQ	0.991446	379-387	Perfert Match
QLRENAEDM	0.991446	470-478	Perfert Match
QIEKEFSEV	0.988502	410-418	Perfert Match
QDLEKYVED	0.975808	423-431	Perfert Match
QHTIDLTDS	0.984409	450-458	Perfert Match
MGNGCFKIY	0.985007	478-486	Perfert Match
SIYWTIVKP	0.961367	247-255	Perfert Match
SFAISCFLL	0.974475	535-543	Perfert Match
SYNAELLVA	0.980683	438-446	Perfert Match
TLIDALLGD	0.958147	81-89	Perfert Match
TLKLATGMR	0.993883	329-337	Perfert Match
TLCLGHHAV	0.989008	28-36	Perfert Match
TIDLTDSEM	0.986294	452-460	Perfert Match
TNEKFHQIE	0.994435	404-412	Perfert Match
TKIDLWSYN	0.979672	432-440	Perfert Match
TPNGSIPND	0.953226	299-307	Perfert Match
CLGHHAVPN	0.983949	30-38	Perfert Match
CITPNGSIP	0.96661	297-305	Perfert Match
CFKIYHKCD	0.983489	482-490	Perfert Match
CTLIDALLG	0.958009	80-88	Perfert Match
HQIEKEFSE	0.993699	409-417	Perfert Match
HTIDLTDSE	0.983351	451-459	Perfert Match
RENAEDMGN	0.993377	472-480	Perfert Match
GAIAGFIENG	0.994343	349-358	Perfert Match
GFIENGWEGM	0.997976	353-362	Perfert Match
GWYGFRHQNS	0.978798	365-374	Perfert Match
GYKDWILWIS	0.962333	526-535	Perfert Match
GNGCFKIYHK	0.985191	479-488	Perfert Match
GNLIAPRGYF	0.994941	265-274	Perfert Match
GQAADLKSTQ	0.9914	378-387	Perfert Match
GCFKIYHKCD	0.983443	481-490	Perfert Match
AGFIENGWEG	0.99839	352-361	Perfert Match
AADLKSTQAA	0.983903	380-389	Perfert Match
ALENQHTIDL	0.983121	446-455	Perfert Match
AIAGFIENGW	0.994757	350-359	Perfert Match
ADLKSTQAAI	0.982109	381-390	Perfert Match
AELLVALENQ	0.978752	441-450	Perfert Match
AEDMGNGCFK	0.984225	475-484	Perfert Match
ATLCLGHHAV	0.985789	27-36	Perfert Match
VALENQHTID	0.980867	445-454	Perfert Match
VEDTKIDLWS	0.97659	429-438	Perfert Match
LGHHAVPNGT	0.983489	31-40	Perfert Match
LATGMRNVPE	0.974337	332-341	Perfert Match
LVALENQHTI	0.981143	444-453	Perfert Match
LLGFIMWACQ	0.96592	547-556	Perfert Match
LLVALENQHT	0.980637	443-452	Perfert Match
LWISFAISCF	0.975578	532-541	Perfert Match
LWSYNAELLV	0.979856	436-445	Perfert Match
LENQHTIDLT	0.983627	447-456	Perfert Match
LEKYVEDTKI	0.96615	425-434	Perfert Match
LKLATGMRNV	0.976038	330-339	Perfert Match
LCLGHHAVPN	0.983811	29-38	Perfert Match
LRENAEDMGN	0.992227	471-480	Perfert Match
IAGFIENGWE	0.994573	351-360	Perfert Match
ILWISFAISC	0.966518	531-540	Perfert Match
IYWTIVKPGD	0.960217	248-257	Perfert Match
IYHKCDNACI	0.962609	485-494	Perfert Match
IDLWSYNAEL	0.971025	434-443	Perfert Match
IEVTNATELV	0.988318	50-59	Perfert Match
IEKEFSEVEG	0.98818	411-420	Perfert Match
ISFAISCFLL	0.973647	534-543	Perfert Match
ITPNGSIPND	0.951341	298-307	Perfert Match
FGAIAGFIEN	0.993837	348-357	Perfert Match
FKIYHKCDNA	0.95663	483-492	Perfert Match
FHQIEKEFSE	0.993285	408-417	Perfert Match
WILWISFAIS	0.967116	530-539	Perfert Match
WISFAISCFL	0.976774	533-542	Perfert Match
WYGFRHQNSE	0.978752	366-375	Perfert Match
WSYNAELLVA	0.980545	437-446	Perfert Match
YGFRHQNSEG	0.97889	367-376	Perfert Match
YVEDTKIDLW	0.976728	428-437	Perfert Match
YNAELLVALE	0.978476	439-448	Perfert Match
YKDWILWISF	0.97843	527-536	Perfert Match
DGWYGFRHQN	0.981557	364-373	Perfert Match
DLWSYNAELL	0.983167	435-444	Perfert Match
DLEKYVEDTK	0.973969	424-433	Perfert Match
DWILWISFAI	0.963253	529-538	Perfert Match
DMGNGCFKIY	0.984041	477-486	Perfert Match
DTKIDLWSYN	0.97958	431-440	Perfert Match
NGCFKIYHKC	0.985375	480-489	Perfert Match
NAELLVALEN	0.978522	440-449	Perfert Match
NAEDMGNGCF	0.991446	474-483	Perfert Match
NLIAPRGYFK	0.992273	266-275	Perfert Match
NEKFHQIEKE	0.995079	405-414	Perfert Match
NQHTIDLTDS	0.984225	449-458	Perfert Match
EALNNRFQIK	0.952352	510-519	Perfert Match
EVTNATELVQ	0.994803	51-60	Perfert Match
ELLVALENQH	0.975854	442-451	Perfert Match
EDMGNGCFKI	0.984133	476-485	Perfert Match
EDTKIDLWSY	0.980499	430-439	Perfert Match
ENAEDMGNGC	0.993515	473-482	Perfert Match
ENQHTIDLTD	0.985881	448-457	Perfert Match
EKFHQIEKEF	0.995677	406-415	Perfert Match
EKYVEDTKID	0.968588	426-435	Perfert Match
EKEFSEVEGR	0.988824	412-421	Perfert Match
KLATGMRNVP	0.97544	331-340	Perfert Match
KIYHKCDNAC	0.958147	484-493	Perfert Match
KIDLWSYNAE	0.975532	433-442	Perfert Match
KFHQIEKEFS	0.993975	407-416	Perfert Match
KYVEDTKIDL	0.966702	427-436	Perfert Match
KDWILWISFA	0.97797	528-537	Perfert Match
KTNEKFHQIE	0.992135	403-412	Perfert Match
QAADLKSTQA	0.984639	379-388	Perfert Match
QLRENAEDMG	0.991124	470-479	Perfert Match
QIEKEFSEVE	0.98841	410-419	Perfert Match
QDLEKYVEDT	0.974015	423-432	Perfert Match
QHTIDLTDSE	0.982615	450-459	Perfert Match
MGNGCFKIYH	0.984777	478-487	Perfert Match
SIYWTIVKPG	0.959987	247-256	Perfert Match
SFAISCFLLC	0.973739	535-544	Perfert Match
SYNAELLVAL	0.978384	438-447	Perfert Match
TLIDALLGDP	0.958009	81-90	Perfert Match
TLKLATGMRN	0.993791	329-338	Perfert Match
TLCLGHHAVP	0.977556	28-37	Perfert Match
TNEKFHQIEK	0.994021	404-413	Perfert Match
TKIDLWSYNA	0.979028	432-441	Perfert Match
CLGHHAVPNG	0.983949	30-39	Perfert Match
CITPNGSIPN	0.96385	297-306	Perfert Match
CFKIYHKCDN	0.982845	482-491	Perfert Match
CTLIDALLGD	0.957917	80-89	Perfert Match
HQIEKEFSEV	0.988364	409-418	Perfert Match
HTIDLTDSEM	0.983075	451-460	Perfert Match
RENAEDMGNG	0.993285	472-481	Perfert Match
GAIAGFIENGW	0.994297	349-359	Perfert Match
GWYGFRHQNSE	0.97866	365-375	Perfert Match
GYKDWILWISF	0.961551	526-536	Perfert Match
GNGCFKIYHKC	0.985053	479-489	Perfert Match
GNLIAPRGYFK	0.992181	265-275	Perfert Match
GQAADLKSTQA	0.984593	378-388	Perfert Match
GCFKIYHKCDN	0.982799	481-491	Perfert Match
AGFIENGWEGM	0.997976	352-362	Perfert Match
AADLKSTQAAI	0.980086	380-390	Perfert Match
ALENQHTIDLT	0.981833	446-456	Perfert Match
AIAGFIENGWE	0.994435	350-360	Perfert Match
AELLVALENQH	0.975118	441-451	Perfert Match
AEDMGNGCFKI	0.983995	475-485	Perfert Match
ATLCLGHHAVP	0.974337	27-37	Perfert Match
VALENQHTIDL	0.98004	445-455	Perfert Match
VEDTKIDLWSY	0.976406	429-439	Perfert Match
LVALENQHTID	0.980178	444-454	Perfert Match
LLVALENQHTI	0.976084	443-453	Perfert Match
LWISFAISCFL	0.975026	532-542	Perfert Match
LWSYNAELLVA	0.978154	436-446	Perfert Match
LENQHTIDLTD	0.983397	447-457	Perfert Match
LEKYVEDTKID	0.966012	425-435	Perfert Match
LKLATGMRNVP	0.975348	330-340	Perfert Match
LCLGHHAVPNG	0.983811	29-39	Perfert Match
LRENAEDMGNG	0.992135	471-481	Perfert Match
IAGFIENGWEG	0.994573	351-361	Perfert Match
ILWISFAISCF	0.96408	531-541	Perfert Match
IDLWSYNAELL	0.970565	434-444	Perfert Match
IEVTNATELVQ	0.987214	50-60	Perfert Match
IEKEFSEVEGR	0.987812	411-421	Perfert Match
ISFAISCFLLC	0.972957	534-544	Perfert Match
FGAIAGFIENG	0.993699	348-358	Perfert Match
FKIYHKCDNAC	0.956584	483-493	Perfert Match
FHQIEKEFSEV	0.98795	408-418	Perfert Match
WILWISFAISC	0.966334	530-540	Perfert Match
WISFAISCFLL	0.973509	533-543	Perfert Match
WYGFRHQNSEG	0.978752	366-376	Perfert Match
WSYNAELLVAL	0.978246	437-447	Perfert Match
YVEDTKIDLWS	0.976498	428-438	Perfert Match
YNAELLVALEN	0.978338	439-449	Perfert Match
YKDWILWISFA	0.977096	527-537	Perfert Match
DGWYGFRHQNS	0.974567	364-374	Perfert Match
DLWSYNAELLV	0.979764	435-445	Perfert Match
DLEKYVEDTKI	0.963574	424-434	Perfert Match
DWILWISFAIS	0.963161	529-539	Perfert Match
DMGNGCFKIYH	0.983811	477-487	Perfert Match
DTKIDLWSYNA	0.978936	431-441	Perfert Match
NGCFKIYHKCD	0.983259	480-490	Perfert Match
NAELLVALENQ	0.97843	440-450	Perfert Match
NAEDMGNGCFK	0.984133	474-484	Perfert Match
NEKFHQIEKEF	0.994803	405-415	Perfert Match
NQHTIDLTDSE	0.982431	449-459	Perfert Match
ELLVALENQHT	0.975716	442-452	Perfert Match
EDMGNGCFKIY	0.983903	476-486	Perfert Match
EDTKIDLWSYN	0.979442	430-440	Perfert Match
ENAEDMGNGCF	0.991446	473-483	Perfert Match
ENQHTIDLTDS	0.983995	448-458	Perfert Match
EKFHQIEKEFS	0.993009	406-416	Perfert Match
EKYVEDTKIDL	0.966196	426-436	Perfert Match
KLATGMRNVPE	0.973463	331-341	Perfert Match
KIYHKCDNACI	0.95525	484-494	Perfert Match
KIDLWSYNAEL	0.970795	433-443	Perfert Match
KFHQIEKEFSE	0.993147	407-417	Perfert Match
KYVEDTKIDLW	0.966564	427-437	Perfert Match
KDWILWISFAI	0.962839	528-538	Perfert Match
KTNEKFHQIEK	0.991721	403-413	Perfert Match
QAADLKSTQAA	0.983903	379-389	Perfert Match
QLRENAEDMGN	0.99094	470-480	Perfert Match
QIEKEFSEVEG	0.988042	410-420	Perfert Match
QDLEKYVEDTK	0.973739	423-433	Perfert Match
QHTIDLTDSEM	0.982339	450-460	Perfert Match
MGNGCFKIYHK	0.981787	478-488	Perfert Match
SIYWTIVKPGD	0.959895	247-257	Perfert Match
SYNAELLVALE	0.9782	438-448	Perfert Match
TLKLATGMRNV	0.973601	329-339	Perfert Match
TLCLGHHAVPN	0.977234	28-38	Perfert Match
TNEKFHQIEKE	0.993837	404-414	Perfert Match
TKIDLWSYNAE	0.973923	432-442	Perfert Match
CLGHHAVPNGT	0.983397	30-40	Perfert Match
CITPNGSIPND	0.951341	297-307	Perfert Match
CFKIYHKCDNA	0.956078	482-492	Perfert Match
CTLIDALLGDP	0.95778	80-90	Perfert Match
HQIEKEFSEVE	0.988272	409-419	Perfert Match
RENAEDMGNGC	0.992779	472-482	Perfert Match
GAIAGFIENGWE	0.993975	349-360	Perfert Match
GWYGFRHQNSEG	0.97866	365-376	Perfert Match
GYKDWILWISFA	0.960263	526-537	Perfert Match
GNGCFKIYHKCD	0.982937	479-490	Perfert Match
GQAADLKSTQAA	0.983857	378-389	Perfert Match
GCFKIYHKCDNA	0.956032	481-492	Perfert Match
ALENQHTIDLTD	0.981649	446-457	Perfert Match
AIAGFIENGWEG	0.994435	350-361	Perfert Match
AELLVALENQHT	0.975026	441-452	Perfert Match
AEDMGNGCFKIY	0.983765	475-486	Perfert Match
ATLCLGHHAVPN	0.974015	27-38	Perfert Match
VALENQHTIDLT	0.978844	445-456	Perfert Match
VEDTKIDLWSYN	0.975348	429-440	Perfert Match
LVALENQHTIDL	0.97935	444-455	Perfert Match
LLVALENQHTID	0.975118	443-454	Perfert Match
LWISFAISCFLL	0.971761	532-543	Perfert Match
LWSYNAELLVAL	0.975854	436-447	Perfert Match
LENQHTIDLTDS	0.981511	447-458	Perfert Match
LEKYVEDTKIDL	0.963712	425-436	Perfert Match
LKLATGMRNVPE	0.973371	330-341	Perfert Match
LCLGHHAVPNGT	0.983259	29-40	Perfert Match
LRENAEDMGNGC	0.991629	471-482	Perfert Match
IAGFIENGWEGM	0.994159	351-362	Perfert Match
ILWISFAISCFL	0.963804	531-542	Perfert Match
IDLWSYNAELLV	0.968128	434-445	Perfert Match
FGAIAGFIENGW	0.993653	348-359	Perfert Match
FKIYHKCDNACI	0.953686	483-494	Perfert Match
FHQIEKEFSEVE	0.987858	408-419	Perfert Match
WILWISFAISCF	0.963896	530-541	Perfert Match
WISFAISCFLLC	0.972819	533-544	Perfert Match
WSYNAELLVALE	0.978062	437-448	Perfert Match
YVEDTKIDLWSY	0.976314	428-439	Perfert Match
YNAELLVALENQ	0.978246	439-450	Perfert Match
YKDWILWISFAI	0.961965	527-538	Perfert Match
DGWYGFRHQNSE	0.974429	364-375	Perfert Match
DLWSYNAELLVA	0.978062	435-446	Perfert Match
DLEKYVEDTKID	0.963437	424-435	Perfert Match
DWILWISFAISC	0.962379	529-540	Perfert Match
DMGNGCFKIYHK	0.980821	477-488	Perfert Match
DTKIDLWSYNAE	0.973831	431-442	Perfert Match
NGCFKIYHKCDN	0.982615	480-491	Perfert Match
NAELLVALENQH	0.974796	440-451	Perfert Match
NAEDMGNGCFKI	0.983903	474-485	Perfert Match
NEKFHQIEKEFS	0.992135	405-416	Perfert Match
NQHTIDLTDSEM	0.982155	449-460	Perfert Match
ELLVALENQHTI	0.972175	442-453	Perfert Match
EDMGNGCFKIYH	0.983673	476-487	Perfert Match
EDTKIDLWSYNA	0.978798	430-441	Perfert Match
ENAEDMGNGCFK	0.984133	473-484	Perfert Match
ENQHTIDLTDSE	0.982339	448-459	Perfert Match
EKFHQIEKEFSE	0.992227	406-417	Perfert Match
EKYVEDTKIDLW	0.966058	426-437	Perfert Match
KIDLWSYNAELL	0.970335	433-444	Perfert Match
KFHQIEKEFSEV	0.987812	407-418	Perfert Match
KYVEDTKIDLWS	0.966334	427-438	Perfert Match
KDWILWISFAIS	0.962747	528-539	Perfert Match
KTNEKFHQIEKE	0.991538	403-414	Perfert Match
QAADLKSTQAAI	0.980086	379-390	Perfert Match
QLRENAEDMGNG	0.990848	470-481	Perfert Match
QIEKEFSEVEGR	0.987674	410-421	Perfert Match
QDLEKYVEDTKI	0.963391	423-434	Perfert Match
MGNGCFKIYHKC	0.981649	478-489	Perfert Match
SYNAELLVALEN	0.978062	438-449	Perfert Match
TLKLATGMRNVP	0.973187	329-340	Perfert Match
TLCLGHHAVPNG	0.977234	28-39	Perfert Match
TNEKFHQIEKEF	0.993561	404-415	Perfert Match
TKIDLWSYNAEL	0.969185	432-443	Perfert Match
CFKIYHKCDNAC	0.956032	482-493	Perfert Match
HQIEKEFSEVEG	0.987904	409-420	Perfert Match
RENAEDMGNGCF	0.99071	472-483	Perfert Match
GAIAGFIENGWEG	0.993975	349-361	Perfert Match
GNGCFKIYHKCDN	0.982293	479-491	Perfert Match
GQAADLKSTQAAI	0.98004	378-390	Perfert Match
GCFKIYHKCDNAC	0.955986	481-493	Perfert Match
ALENQHTIDLTDS	0.979764	446-458	Perfert Match
AIAGFIENGWEGM	0.994021	350-362	Perfert Match
AELLVALENQHTI	0.971485	441-453	Perfert Match
AEDMGNGCFKIYH	0.983535	475-487	Perfert Match
ATLCLGHHAVPNG	0.974015	27-39	Perfert Match
VALENQHTIDLTD	0.97866	445-457	Perfert Match
VEDTKIDLWSYNA	0.974705	429-441	Perfert Match
LVALENQHTIDLT	0.978154	444-456	Perfert Match
LLVALENQHTIDL	0.974291	443-455	Perfert Match
LWISFAISCFLLC	0.971071	532-544	Perfert Match
LWSYNAELLVALE	0.97567	436-448	Perfert Match
LENQHTIDLTDSE	0.979856	447-459	Perfert Match
LEKYVEDTKIDLW	0.963574	425-437	Perfert Match
LRENAEDMGNGCF	0.98956	471-483	Perfert Match
ILWISFAISCFLL	0.960539	531-543	Perfert Match
IDLWSYNAELLVA	0.966426	434-446	Perfert Match
FGAIAGFIENGWE	0.993331	348-360	Perfert Match
FHQIEKEFSEVEG	0.98749	408-420	Perfert Match
WILWISFAISCFL	0.96362	530-542	Perfert Match
WSYNAELLVALEN	0.977924	437-449	Perfert Match
YVEDTKIDLWSYN	0.975256	428-440	Perfert Match
YNAELLVALENQH	0.974613	439-451	Perfert Match
YKDWILWISFAIS	0.961873	527-539	Perfert Match
DGWYGFRHQNSEG	0.974429	364-376	Perfert Match
DLWSYNAELLVAL	0.975762	435-447	Perfert Match
DLEKYVEDTKIDL	0.961137	424-436	Perfert Match
DWILWISFAISCF	0.960217	529-541	Perfert Match
DMGNGCFKIYHKC	0.980683	477-489	Perfert Match
DTKIDLWSYNAEL	0.969094	431-443	Perfert Match
NGCFKIYHKCDNA	0.955848	480-492	Perfert Match
NAELLVALENQHT	0.974705	440-452	Perfert Match
NAEDMGNGCFKIY	0.983673	474-486	Perfert Match
NEKFHQIEKEFSE	0.991354	405-417	Perfert Match
ELLVALENQHTID	0.971209	442-454	Perfert Match
EDMGNGCFKIYHK	0.980683	476-488	Perfert Match
EDTKIDLWSYNAE	0.973693	430-442	Perfert Match
ENAEDMGNGCFKI	0.983903	473-485	Perfert Match
ENQHTIDLTDSEM	0.982063	448-460	Perfert Match
EKFHQIEKEFSEV	0.986892	406-418	Perfert Match
EKYVEDTKIDLWS	0.965828	426-438	Perfert Match
KIDLWSYNAELLV	0.967898	433-445	Perfert Match
KFHQIEKEFSEVE	0.98772	407-419	Perfert Match
KYVEDTKIDLWSY	0.96615	427-439	Perfert Match
KDWILWISFAISC	0.961965	528-540	Perfert Match
KTNEKFHQIEKEF	0.991262	403-415	Perfert Match
QLRENAEDMGNGC	0.990342	470-482	Perfert Match
QDLEKYVEDTKID	0.963253	423-435	Perfert Match
MGNGCFKIYHKCD	0.979718	478-490	Perfert Match
SYNAELLVALENQ	0.97797	438-450	Perfert Match
TLKLATGMRNVPE	0.971209	329-341	Perfert Match
TLCLGHHAVPNGT	0.976682	28-40	Perfert Match
TNEKFHQIEKEFS	0.990894	404-416	Perfert Match
TKIDLWSYNAELL	0.968726	432-444	Perfert Match
CFKIYHKCDNACI	0.953134	482-494	Perfert Match
HQIEKEFSEVEGR	0.987536	409-421	Perfert Match
RENAEDMGNGCFK	0.983397	472-484	Perfert Match
GAIAGFIENGWEGM	0.993561	349-362	Perfert Match
GNGCFKIYHKCDNA	0.955526	479-492	Perfert Match
GCFKIYHKCDNACI	0.953088	481-494	Perfert Match
ALENQHTIDLTDSE	0.978108	446-459	Perfert Match
AELLVALENQHTID	0.970519	441-454	Perfert Match
AEDMGNGCFKIYHK	0.980545	475-488	Perfert Match
ATLCLGHHAVPNGT	0.973463	27-40	Perfert Match
VALENQHTIDLTDS	0.976774	445-458	Perfert Match
VEDTKIDLWSYNAE	0.969599	429-442	Perfert Match
LVALENQHTIDLTD	0.97797	444-457	Perfert Match
LLVALENQHTIDLT	0.973141	443-456	Perfert Match
LWSYNAELLVALEN	0.975532	436-449	Perfert Match
LENQHTIDLTDSEM	0.97958	447-460	Perfert Match
LEKYVEDTKIDLWS	0.963345	425-438	Perfert Match
LRENAEDMGNGCFK	0.982247	471-484	Perfert Match
ILWISFAISCFLLC	0.959849	531-544	Perfert Match
IDLWSYNAELLVAL	0.964126	434-447	Perfert Match
FGAIAGFIENGWEG	0.993331	348-361	Perfert Match
FHQIEKEFSEVEGR	0.987122	408-421	Perfert Match
WILWISFAISCFLL	0.960355	530-543	Perfert Match
WSYNAELLVALENQ	0.977832	437-450	Perfert Match
YVEDTKIDLWSYNA	0.974613	428-441	Perfert Match
YNAELLVALENQHT	0.974521	439-452	Perfert Match
YKDWILWISFAISC	0.961091	527-540	Perfert Match
DLWSYNAELLVALE	0.975578	435-448	Perfert Match
DLEKYVEDTKIDLW	0.960999	424-437	Perfert Match
DWILWISFAISCFL	0.959987	529-542	Perfert Match
DMGNGCFKIYHKCD	0.978752	477-490	Perfert Match
DTKIDLWSYNAELL	0.968634	431-444	Perfert Match
NGCFKIYHKCDNAC	0.955802	480-493	Perfert Match
NAELLVALENQHTI	0.971163	440-453	Perfert Match
NAEDMGNGCFKIYH	0.983443	474-487	Perfert Match
NEKFHQIEKEFSEV	0.986018	405-418	Perfert Match
ELLVALENQHTIDL	0.970381	442-455	Perfert Match
EDMGNGCFKIYHKC	0.980545	476-489	Perfert Match
EDTKIDLWSYNAEL	0.968956	430-443	Perfert Match
ENAEDMGNGCFKIY	0.983673	473-486	Perfert Match
EKFHQIEKEFSEVE	0.9868	406-419	Perfert Match
EKYVEDTKIDLWSY	0.965644	426-439	Perfert Match
KIDLWSYNAELLVA	0.966196	433-446	Perfert Match
KFHQIEKEFSEVEG	0.987352	407-420	Perfert Match
KYVEDTKIDLWSYN	0.965092	427-440	Perfert Match
KDWILWISFAISCF	0.959803	528-541	Perfert Match
KTNEKFHQIEKEFS	0.988686	403-416	Perfert Match
QLRENAEDMGNGCF	0.988318	470-483	Perfert Match
QDLEKYVEDTKIDL	0.960953	423-436	Perfert Match
MGNGCFKIYHKCDN	0.979074	478-491	Perfert Match
SYNAELLVALENQH	0.974383	438-451	Perfert Match
TNEKFHQIEKEFSE	0.990112	404-417	Perfert Match
TKIDLWSYNAELLV	0.966288	432-445	Perfert Match
RENAEDMGNGCFKI	0.983167	472-485	Perfert Match
GNGCFKIYHKCDNAC	0.95548	479-493	Perfert Match
ALENQHTIDLTDSEM	0.977832	446-460	Perfert Match
AELLVALENQHTIDL	0.969691	441-455	Perfert Match
AEDMGNGCFKIYHKC	0.980407	475-489	Perfert Match
VALENQHTIDLTDSE	0.975118	445-459	Perfert Match
VEDTKIDLWSYNAEL	0.964862	429-443	Perfert Match
LVALENQHTIDLTDS	0.97613	444-458	Perfert Match
LLVALENQHTIDLTD	0.972957	443-457	Perfert Match
LWSYNAELLVALENQ	0.97544	436-450	Perfert Match
LEKYVEDTKIDLWSY	0.963161	425-439	Perfert Match
LRENAEDMGNGCFKI	0.982017	471-485	Perfert Match
IDLWSYNAELLVALE	0.963988	434-448	Perfert Match
FGAIAGFIENGWEGM	0.992917	348-362	Perfert Match
WILWISFAISCFLLC	0.959665	530-544	Perfert Match
WSYNAELLVALENQH	0.974245	437-451	Perfert Match
YVEDTKIDLWSYNAE	0.969507	428-442	Perfert Match
YNAELLVALENQHTI	0.970979	439-453	Perfert Match
YKDWILWISFAISCF	0.958929	527-541	Perfert Match
DLWSYNAELLVALEN	0.97544	435-449	Perfert Match
DLEKYVEDTKIDLWS	0.960769	424-438	Perfert Match
DWILWISFAISCFLL	0.956722	529-543	Perfert Match
DMGNGCFKIYHKCDN	0.978108	477-491	Perfert Match
DTKIDLWSYNAELLV	0.966196	431-445	Perfert Match
NGCFKIYHKCDNACI	0.952904	480-494	Perfert Match
NAELLVALENQHTID	0.970289	440-454	Perfert Match
NAEDMGNGCFKIYHK	0.980453	474-488	Perfert Match
NEKFHQIEKEFSEVE	0.985927	405-419	Perfert Match
ELLVALENQHTIDLT	0.969231	442-456	Perfert Match
EDMGNGCFKIYHKCD	0.978614	476-490	Perfert Match
EDTKIDLWSYNAELL	0.968496	430-444	Perfert Match
ENAEDMGNGCFKIYH	0.983443	473-487	Perfert Match
EKFHQIEKEFSEVEG	0.986432	406-420	Perfert Match
EKYVEDTKIDLWSYN	0.964586	426-440	Perfert Match
KIDLWSYNAELLVAL	0.963896	433-447	Perfert Match
KFHQIEKEFSEVEGR	0.986984	407-421	Perfert Match
KYVEDTKIDLWSYNA	0.964448	427-441	Perfert Match
KDWILWISFAISCFL	0.959573	528-542	Perfert Match
KTNEKFHQIEKEFSE	0.987904	403-417	Perfert Match
QLRENAEDMGNGCFK	0.981005	470-484	Perfert Match
QDLEKYVEDTKIDLW	0.960815	423-437	Perfert Match
MGNGCFKIYHKCDNA	0.952444	478-492	Perfert Match
SYNAELLVALENQHT	0.974291	438-452	Perfert Match
TNEKFHQIEKEFSEV	0.984777	404-418	Perfert Match
TKIDLWSYNAELLVA	0.964586	432-446	Perfert Match
RENAEDMGNGCFKIY	0.982937	472-486	Perfert Match
GNGCFKIYHKCDNACI	0.952582	479-494	Perfert Match
AELLVALENQHTIDLT	0.96868	441-456	Perfert Match
AEDMGNGCFKIYHKCD	0.978476	475-490	Perfert Match
VALENQHTIDLTDSEM	0.974842	445-460	Perfert Match
VEDTKIDLWSYNAELL	0.964402	429-444	Perfert Match
LVALENQHTIDLTDSE	0.974475	444-459	Perfert Match
LLVALENQHTIDLTDS	0.971117	443-458	Perfert Match
LWSYNAELLVALENQH	0.971899	436-451	Perfert Match
LEKYVEDTKIDLWSYN	0.962195	425-440	Perfert Match
LRENAEDMGNGCFKIY	0.981787	471-486	Perfert Match
IDLWSYNAELLVALEN	0.96385	434-449	Perfert Match
WSYNAELLVALENQHT	0.974153	437-452	Perfert Match
YVEDTKIDLWSYNAEL	0.96477	428-443	Perfert Match
YNAELLVALENQHTID	0.970105	439-454	Perfert Match
YKDWILWISFAISCFL	0.958699	527-542	Perfert Match
DLWSYNAELLVALENQ	0.975348	435-450	Perfert Match
DLEKYVEDTKIDLWSY	0.960585	424-439	Perfert Match
DWILWISFAISCFLLC	0.956032	529-544	Perfert Match
DMGNGCFKIYHKCDNA	0.951479	477-492	Perfert Match
DTKIDLWSYNAELLVA	0.964494	431-446	Perfert Match
NAELLVALENQHTIDL	0.969461	440-455	Perfert Match
NAEDMGNGCFKIYHKC	0.980316	474-489	Perfert Match
NEKFHQIEKEFSEVEG	0.985605	405-420	Perfert Match
ELLVALENQHTIDLTD	0.969048	442-457	Perfert Match
EDMGNGCFKIYHKCDN	0.97797	476-491	Perfert Match
EDTKIDLWSYNAELLV	0.966058	430-445	Perfert Match
ENAEDMGNGCFKIYHK	0.980453	473-488	Perfert Match
EKFHQIEKEFSEVEGR	0.986064	406-421	Perfert Match
EKYVEDTKIDLWSYNA	0.963942	426-441	Perfert Match
KIDLWSYNAELLVALE	0.963758	433-448	Perfert Match
KYVEDTKIDLWSYNAE	0.959343	427-442	Perfert Match
KDWILWISFAISCFLL	0.956308	528-543	Perfert Match
KTNEKFHQIEKEFSEV	0.982569	403-418	Perfert Match
QLRENAEDMGNGCFKI	0.980775	470-485	Perfert Match
QDLEKYVEDTKIDLWS	0.960585	423-438	Perfert Match
MGNGCFKIYHKCDNAC	0.952398	478-493	Perfert Match
SYNAELLVALENQHTI	0.970749	438-453	Perfert Match
TNEKFHQIEKEFSEVE	0.984685	404-419	Perfert Match
TKIDLWSYNAELLVAL	0.962287	432-447	Perfert Match
RENAEDMGNGCFKIYH	0.982707	472-487	Perfert Match
AELLVALENQHTIDLTD	0.968496	441-457	Perfert Match
AEDMGNGCFKIYHKCDN	0.977832	475-491	Perfert Match
VEDTKIDLWSYNAELLV	0.962149	429-445	Perfert Match
LVALENQHTIDLTDSEM	0.974199	444-460	Perfert Match
LLVALENQHTIDLTDSE	0.969461	443-459	Perfert Match
LWSYNAELLVALENQHT	0.971807	436-452	Perfert Match
LEKYVEDTKIDLWSYNA	0.961597	425-441	Perfert Match
LRENAEDMGNGCFKIYH	0.981695	471-487	Perfert Match
IDLWSYNAELLVALENQ	0.963758	434-450	Perfert Match
WSYNAELLVALENQHTI	0.970611	437-453	Perfert Match
YVEDTKIDLWSYNAELL	0.96431	428-444	Perfert Match
YNAELLVALENQHTIDL	0.969277	439-455	Perfert Match
YKDWILWISFAISCFLL	0.955434	527-543	Perfert Match
DLWSYNAELLVALENQH	0.971807	435-451	Perfert Match
DLEKYVEDTKIDLWSYN	0.959665	424-440	Perfert Match
DMGNGCFKIYHKCDNAC	0.951433	477-493	Perfert Match
DTKIDLWSYNAELLVAL	0.962195	431-447	Perfert Match
NAELLVALENQHTIDLT	0.96845	440-456	Perfert Match
NAEDMGNGCFKIYHKCD	0.978384	474-490	Perfert Match
NEKFHQIEKEFSEVEGR	0.985237	405-421	Perfert Match
ELLVALENQHTIDLTDS	0.967208	442-458	Perfert Match
EDMGNGCFKIYHKCDNA	0.951479	476-492	Perfert Match
EDTKIDLWSYNAELLVA	0.964356	430-446	Perfert Match
ENAEDMGNGCFKIYHKC	0.980316	473-489	Perfert Match
EKYVEDTKIDLWSYNAE	0.958837	426-442	Perfert Match
KIDLWSYNAELLVALEN	0.963666	433-449	Perfert Match
KYVEDTKIDLWSYNAEL	0.954606	427-443	Perfert Match
KDWILWISFAISCFLLC	0.955618	528-544	Perfert Match
KTNEKFHQIEKEFSEVE	0.982477	403-419	Perfert Match
QLRENAEDMGNGCFKIY	0.980545	470-486	Perfert Match
QDLEKYVEDTKIDLWSY	0.960401	423-439	Perfert Match
SYNAELLVALENQHTID	0.969875	438-454	Perfert Match
TNEKFHQIEKEFSEVEG	0.984363	404-420	Perfert Match
TKIDLWSYNAELLVALE	0.962149	432-448	Perfert Match
RENAEDMGNGCFKIYHK	0.979718	472-488	Perfert Match
AELLVALENQHTIDLTDS	0.966656	441-458	Perfert Match
AEDMGNGCFKIYHKCDNA	0.951341	475-492	Perfert Match
VEDTKIDLWSYNAELLVA	0.960447	429-446	Perfert Match
LLVALENQHTIDLTDSEM	0.969185	443-460	Perfert Match
LWSYNAELLVALENQHTI	0.968266	436-453	Perfert Match
LEKYVEDTKIDLWSYNAE	0.956492	425-442	Perfert Match
LRENAEDMGNGCFKIYHK	0.978706	471-488	Perfert Match
IDLWSYNAELLVALENQH	0.963115	434-451	Perfert Match
WSYNAELLVALENQHTID	0.969737	437-454	Perfert Match
YVEDTKIDLWSYNAELLV	0.962057	428-445	Perfert Match
YNAELLVALENQHTIDLT	0.968266	439-456	Perfert Match
YKDWILWISFAISCFLLC	0.954744	527-544	Perfert Match
DLWSYNAELLVALENQHT	0.971715	435-452	Perfert Match
DLEKYVEDTKIDLWSYNA	0.959159	424-441	Perfert Match
DTKIDLWSYNAELLVALE	0.962057	431-448	Perfert Match
NAELLVALENQHTIDLTD	0.968266	440-457	Perfert Match
NAEDMGNGCFKIYHKCDN	0.97774	474-491	Perfert Match
ELLVALENQHTIDLTDSE	0.965644	442-459	Perfert Match
EDMGNGCFKIYHKCDNAC	0.951433	476-493	Perfert Match
EDTKIDLWSYNAELLVAL	0.962057	430-447	Perfert Match
ENAEDMGNGCFKIYHKCD	0.978384	473-490	Perfert Match
EKYVEDTKIDLWSYNAEL	0.9541	426-443	Perfert Match
KIDLWSYNAELLVALENQ	0.963574	433-450	Perfert Match
KYVEDTKIDLWSYNAELL	0.954146	427-444	Perfert Match
KTNEKFHQIEKEFSEVEG	0.982201	403-420	Perfert Match
QLRENAEDMGNGCFKIYH	0.980453	470-487	Perfert Match
QDLEKYVEDTKIDLWSYN	0.959481	423-440	Perfert Match
SYNAELLVALENQHTIDL	0.969048	438-455	Perfert Match
TNEKFHQIEKEFSEVEGR	0.983995	404-421	Perfert Match
TKIDLWSYNAELLVALEN	0.962057	432-449	Perfert Match
RENAEDMGNGCFKIYHKC	0.97958	472-489	Perfert Match
AELLVALENQHTIDLTDSE	0.965092	441-459	Perfert Match
AEDMGNGCFKIYHKCDNAC	0.951295	475-493	Perfert Match
VEDTKIDLWSYNAELLVAL	0.958147	429-447	Perfert Match
LWSYNAELLVALENQHTID	0.967392	436-454	Perfert Match
LEKYVEDTKIDLWSYNAEL	0.951755	425-443	Perfert Match
LRENAEDMGNGCFKIYHKC	0.978568	471-489	Perfert Match
IDLWSYNAELLVALENQHT	0.963023	434-452	Perfert Match
WSYNAELLVALENQHTIDL	0.96891	437-455	Perfert Match
YVEDTKIDLWSYNAELLVA	0.960355	428-446	Perfert Match
YNAELLVALENQHTIDLTD	0.968082	439-457	Perfert Match
DLWSYNAELLVALENQHTI	0.968174	435-453	Perfert Match
DLEKYVEDTKIDLWSYNAE	0.954054	424-442	Perfert Match
DTKIDLWSYNAELLVALEN	0.961965	431-449	Perfert Match
NAELLVALENQHTIDLTDS	0.966426	440-458	Perfert Match
NAEDMGNGCFKIYHKCDNA	0.951249	474-492	Perfert Match
ELLVALENQHTIDLTDSEM	0.965368	442-460	Perfert Match
EDTKIDLWSYNAELLVALE	0.961919	430-448	Perfert Match
ENAEDMGNGCFKIYHKCDN	0.97774	473-491	Perfert Match
EKYVEDTKIDLWSYNAELL	0.95364	426-444	Perfert Match
KIDLWSYNAELLVALENQH	0.962931	433-451	Perfert Match
KYVEDTKIDLWSYNAELLV	0.951893	427-445	Perfert Match
KTNEKFHQIEKEFSEVEGR	0.981833	403-421	Perfert Match
QLRENAEDMGNGCFKIYHK	0.977464	470-488	Perfert Match
QDLEKYVEDTKIDLWSYNA	0.958975	423-441	Perfert Match
SYNAELLVALENQHTIDLT	0.968128	438-456	Perfert Match
TKIDLWSYNAELLVALENQ	0.961965	432-450	Perfert Match
RENAEDMGNGCFKIYHKCD	0.977648	472-490	Perfert Match
AELLVALENQHTIDLTDSEM	0.964816	441-460	Perfert Match
VEDTKIDLWSYNAELLVALE	0.958009	429-448	Perfert Match
LWSYNAELLVALENQHTIDL	0.966564	436-455	Perfert Match
LEKYVEDTKIDLWSYNAELL	0.951295	425-444	Perfert Match
LRENAEDMGNGCFKIYHKCD	0.976636	471-490	Perfert Match
IDLWSYNAELLVALENQHTI	0.959481	434-453	Perfert Match
WSYNAELLVALENQHTIDLT	0.96799	437-456	Perfert Match
YVEDTKIDLWSYNAELLVAL	0.958055	428-447	Perfert Match
YNAELLVALENQHTIDLTDS	0.966242	439-458	Perfert Match
DLWSYNAELLVALENQHTID	0.9673	435-454	Perfert Match
DTKIDLWSYNAELLVALENQ	0.961873	431-450	Perfert Match
NAELLVALENQHTIDLTDSE	0.964862	440-459	Perfert Match
NAEDMGNGCFKIYHKCDNAC	0.951203	474-493	Perfert Match
EDTKIDLWSYNAELLVALEN	0.961827	430-449	Perfert Match
ENAEDMGNGCFKIYHKCDNA	0.951249	473-492	Perfert Match
EKYVEDTKIDLWSYNAELLV	0.951387	426-445	Perfert Match
KIDLWSYNAELLVALENQHT	0.962839	433-452	Perfert Match
KYVEDTKIDLWSYNAELLVA	0.950237	427-446	Perfert Match
QLRENAEDMGNGCFKIYHKC	0.977326	470-489	Perfert Match
QDLEKYVEDTKIDLWSYNAE	0.95387	423-442	Perfert Match
SYNAELLVALENQHTIDLTD	0.967944	438-457	Perfert Match
TKIDLWSYNAELLVALENQH	0.961321	432-451	Perfert Match
RENAEDMGNGCFKIYHKCDN	0.977004	472-491	Perfert Match
VEDTKIDLWSYNAELLVALEN	0.957917	429-449	Perfert Match
LWSYNAELLVALENQHTIDLT	0.965644	436-456	Perfert Match
LRENAEDMGNGCFKIYHKCDN	0.975992	471-491	Perfert Match
IDLWSYNAELLVALENQHTID	0.958607	434-454	Perfert Match
WSYNAELLVALENQHTIDLTD	0.967806	437-457	Perfert Match
YVEDTKIDLWSYNAELLVALE	0.957917	428-448	Perfert Match
YNAELLVALENQHTIDLTDSE	0.964678	439-459	Perfert Match
DLWSYNAELLVALENQHTIDL	0.966472	435-455	Perfert Match
DTKIDLWSYNAELLVALENQH	0.961229	431-451	Perfert Match
NAELLVALENQHTIDLTDSEM	0.964586	440-460	Perfert Match
EDTKIDLWSYNAELLVALENQ	0.961735	430-450	Perfert Match
ENAEDMGNGCFKIYHKCDNAC	0.951203	473-493	Perfert Match
KIDLWSYNAELLVALENQHTI	0.959297	433-453	Perfert Match
QLRENAEDMGNGCFKIYHKCD	0.975394	470-490	Perfert Match
SYNAELLVALENQHTIDLTDS	0.966104	438-458	Perfert Match
TKIDLWSYNAELLVALENQHT	0.961229	432-452	Perfert Match
RENAEDMGNGCFKIYHKCDNA	0.950559	472-492	Perfert Match
VEDTKIDLWSYNAELLVALENQ	0.957826	429-450	Perfert Match
LWSYNAELLVALENQHTIDLTD	0.96546	436-457	Perfert Match
IDLWSYNAELLVALENQHTIDL	0.95778	434-455	Perfert Match
WSYNAELLVALENQHTIDLTDS	0.965966	437-458	Perfert Match
YVEDTKIDLWSYNAELLVALEN	0.957826	428-449	Perfert Match
YNAELLVALENQHTIDLTDSEM	0.964402	439-460	Perfert Match
DLWSYNAELLVALENQHTIDLT	0.965552	435-456	Perfert Match
DTKIDLWSYNAELLVALENQHT	0.961137	431-452	Perfert Match
EDTKIDLWSYNAELLVALENQH	0.961091	430-451	Perfert Match
KIDLWSYNAELLVALENQHTID	0.958423	433-454	Perfert Match
QLRENAEDMGNGCFKIYHKCDN	0.97475	470-491	Perfert Match
SYNAELLVALENQHTIDLTDSE	0.96454	438-459	Perfert Match
TKIDLWSYNAELLVALENQHTI	0.957688	432-453	Perfert Match
RENAEDMGNGCFKIYHKCDNAC	0.950513	472-493	Perfert Match
VEDTKIDLWSYNAELLVALENQH	0.957228	429-451	Perfert Match
LWSYNAELLVALENQHTIDLTDS	0.96362	436-458	Perfert Match
IDLWSYNAELLVALENQHTIDLT	0.956906	434-456	Perfert Match
WSYNAELLVALENQHTIDLTDSE	0.964494	437-459	Perfert Match
YVEDTKIDLWSYNAELLVALENQ	0.957734	428-450	Perfert Match
DLWSYNAELLVALENQHTIDLTD	0.965368	435-457	Perfert Match
DTKIDLWSYNAELLVALENQHTI	0.957596	431-453	Perfert Match
EDTKIDLWSYNAELLVALENQHT	0.960999	430-452	Perfert Match
KIDLWSYNAELLVALENQHTIDL	0.957596	433-455	Perfert Match
SYNAELLVALENQHTIDLTDSEM	0.964264	438-460	Perfert Match
TKIDLWSYNAELLVALENQHTID	0.956814	432-454	Perfert Match
VEDTKIDLWSYNAELLVALENQHT	0.957136	429-452	Perfert Match
LWSYNAELLVALENQHTIDLTDSE	0.962149	436-459	Perfert Match
IDLWSYNAELLVALENQHTIDLTD	0.956722	434-457	Perfert Match
WSYNAELLVALENQHTIDLTDSEM	0.964218	437-460	Perfert Match
YVEDTKIDLWSYNAELLVALENQH	0.957136	428-451	Perfert Match
DLWSYNAELLVALENQHTIDLTDS	0.963528	435-458	Perfert Match
DTKIDLWSYNAELLVALENQHTID	0.956722	431-454	Perfert Match
EDTKIDLWSYNAELLVALENQHTI	0.957458	430-453	Perfert Match
KIDLWSYNAELLVALENQHTIDLT	0.956722	433-456	Perfert Match
TKIDLWSYNAELLVALENQHTIDL	0.955986	432-455	Perfert Match
VEDTKIDLWSYNAELLVALENQHTI	0.953594	429-453	Perfert Match
LWSYNAELLVALENQHTIDLTDSEM	0.961873	436-460	Perfert Match
IDLWSYNAELLVALENQHTIDLTDS	0.954882	434-458	Perfert Match
YVEDTKIDLWSYNAELLVALENQHT	0.957044	428-452	Perfert Match
DLWSYNAELLVALENQHTIDLTDSE	0.962057	435-459	Perfert Match
DTKIDLWSYNAELLVALENQHTIDL	0.955894	431-455	Perfert Match
EDTKIDLWSYNAELLVALENQHTID	0.956584	430-454	Perfert Match
KIDLWSYNAELLVALENQHTIDLTD	0.956538	433-457	Perfert Match
TKIDLWSYNAELLVALENQHTIDLT	0.955112	432-456	Perfert Match
VEDTKIDLWSYNAELLVALENQHTID	0.95272	429-454	Perfert Match
IDLWSYNAELLVALENQHTIDLTDSE	0.95341	434-459	Perfert Match
YVEDTKIDLWSYNAELLVALENQHTI	0.953502	428-453	Perfert Match
DLWSYNAELLVALENQHTIDLTDSEM	0.961781	435-460	Perfert Match
DTKIDLWSYNAELLVALENQHTIDLT	0.95502	431-456	Perfert Match
EDTKIDLWSYNAELLVALENQHTIDL	0.955756	430-455	Perfert Match
KIDLWSYNAELLVALENQHTIDLTDS	0.954698	433-458	Perfert Match
TKIDLWSYNAELLVALENQHTIDLTD	0.954928	432-457	Perfert Match
VEDTKIDLWSYNAELLVALENQHTIDL	0.951893	429-455	Perfert Match
IDLWSYNAELLVALENQHTIDLTDSEM	0.953134	434-460	Perfert Match
YVEDTKIDLWSYNAELLVALENQHTID	0.952628	428-454	Perfert Match
DTKIDLWSYNAELLVALENQHTIDLTD	0.954836	431-457	Perfert Match
EDTKIDLWSYNAELLVALENQHTIDLT	0.954882	430-456	Perfert Match
KIDLWSYNAELLVALENQHTIDLTDSE	0.953226	433-459	Perfert Match
TKIDLWSYNAELLVALENQHTIDLTDS	0.953088	432-458	Perfert Match
VEDTKIDLWSYNAELLVALENQHTIDLT	0.951019	429-456	Perfert Match
YVEDTKIDLWSYNAELLVALENQHTIDL	0.951801	428-455	Perfert Match
DTKIDLWSYNAELLVALENQHTIDLTDS	0.952996	431-458	Perfert Match
EDTKIDLWSYNAELLVALENQHTIDLTD	0.954698	430-457	Perfert Match
KIDLWSYNAELLVALENQHTIDLTDSEM	0.95295	433-460	Perfert Match
TKIDLWSYNAELLVALENQHTIDLTDSE	0.951617	432-459	Perfert Match
VEDTKIDLWSYNAELLVALENQHTIDLTD	0.950835	429-457	Perfert Match
YVEDTKIDLWSYNAELLVALENQHTIDLT	0.950927	428-456	Perfert Match
DTKIDLWSYNAELLVALENQHTIDLTDSE	0.951525	431-459	Perfert Match
EDTKIDLWSYNAELLVALENQHTIDLTDS	0.952858	430-458	Perfert Match
TKIDLWSYNAELLVALENQHTIDLTDSEM	0.951341	432-460	Perfert Match
YVEDTKIDLWSYNAELLVALENQHTIDLTD	0.950743	428-457	Perfert Match
DTKIDLWSYNAELLVALENQHTIDLTDSEM	0.951249	431-460	Perfert Match
EDTKIDLWSYNAELLVALENQHTIDLTDSE	0.951387	430-459	Perfert Match
EDTKIDLWSYNAELLVALENQHTIDLTDSEM	0.951111	430-460	Perfert Match

## Sheet: Sheet4
Subtype	H4
DNA Sequence	ATGCTGAGCATTGCCATCCTGTTCCTGCTGATTGCTGAGGGCTCCAGCCAGAACTACACAGGCAACCCTGTGATTTGTCTGGGACACCATGCTGTGAGCAATGGCACAATGGTGAAGACCCTGACAGATGACCAGATTGAGGTGGTGACAGCCCAGGAACTGGTGGAGAGCCAACACCTGCCTGAACTGTGTCCAAGCCCACTGAGACTGGTGGATGGACAAACTTGTGACATTGTGAATGGAGCCCTGGGCAGCCCTGGCTGTGACCACCTGAATGGAGCAGAGTGGGATGTGTTCATTGAGAGACCAACAGCAGTGGACACTTGTTACCCATTTGATGTGCCTGACTACCAGTCCCTGAGGAGCATCCTGGCTAACAATGGCAAGTTTGAGTTCATT…
Protein Sequence	MLSIAILFLLIAEGSSQNYTGNPVICLGHHAVSNGTMVKTLTDDQIEVVTAQELVESQHLPELCPSPLRLVDGQTCDIVNGALGSPGCDHLNGAEWDVFIERPTAVDTCYPFDVPDYQSLRSILANNGKFEFIAEEFQWNTVKQNGKSGACKRANVNDFFNRLNWLTKSDGNAYPLQNLTKVNNGDYARLYIWGVHHPSTDTEQTNLYKNNPGRVTVSTQTSQTSVVPNIGSRPWVRGLSSRISFYWTIVEPGDLIVFNTIGNLIAPRGHYKLNSQKKSTILNTAVPIGSCVSKCHTDKGSISTTKPFQNISRISIGDCPKYVKQGSLKLATGMRNIPEKATRGLFGAIAGFIENGWQGLIDGWYGFRHQNAEGTGTAADLKSTQAAIDQINGKLNRLI…
Segment Sequence	Conservative Rate	Position In Reference Sequence	Match Status	Close Match In Reference Sequence
GALGS	0.983122	81-85	Perfert Match
GAIAG	0.996835	347-351	Perfert Match
GAEWD	0.965717	93-97	Perfert Match
GACKR	0.98365	149-153	Perfert Match
GVKLT	0.966772	518-522	Unperfert Match	GVKLI
GVHHP	0.99789	194-198	Perfert Match
GLIDG	0.985232	359-363	Perfert Match
GLFGA	0.995253	344-348	Perfert Match
GFIEN	0.99789	351-355	Perfert Match
GFRHQ	0.997363	366-370	Perfert Match
GWYGF	0.998418	363-367	Perfert Match
GWQGL	0.997363	356-360	Perfert Match
GYKDI	0.993143	524-528	Perfert Match
GDLIV	0.952532	253-257	Perfert Match
GDYAR	0.979958	185-189	Perfert Match
GDCPK	0.969409	317-321	Perfert Match
GNGCF	0.998418	477-481	Perfert Match
GNLIA	0.991561	262-266	Perfert Match
GNIRC	0.970464	556-560	Perfert Match
GNPVI	0.994726	21-25	Perfert Match
GKLNR	0.996308	393-397	Perfert Match
GKFEF	0.988924	128-132	Perfert Match
GKSGA	0.982068	146-150	Perfert Match
GQSGR	0.988924	117-121	Unperfert Match	YQSLR
GQTCD	0.964662	73-77	Perfert Match
GMRNI	0.994198	333-337	Perfert Match
GSLKL	0.993143	326-330	Perfert Match
GSCVS	0.967827	289-293	Perfert Match
GSPGC	0.998945	84-88	Perfert Match
GSRPW	0.966245	231-235	Perfert Match
GTGTA	0.99789	374-378	Perfert Match
GTAAD	0.995781	376-380	Perfert Match
GTYDH	0.974156	498-502	Perfert Match
GTMVK	0.98365	35-39	Perfert Match
GCFEI	0.997363	479-483	Perfert Match
GCDHL	0.968354	87-91	Perfert Match
GHYKL	0.992616	269-273	Perfert Match
GHHAV	0.993143	28-32	Perfert Match
GRVTV	0.989451	213-217	Perfert Match
GRIQD	0.994726	418-422	Perfert Match
GRISF	0.970992	241-245	Unperfert Match	SRISF
AGFIE	0.99789	350-354	Perfert Match
AAIDQ	0.987869	386-390	Perfert Match
AADLK	0.995253	378-382	Perfert Match
ALGSP	0.999473	82-86	Perfert Match
ALLLA	0.955696	543-547	Perfert Match
ALENQ	0.999473	444-448	Perfert Match
AIAGF	0.996835	348-352	Perfert Match
AIDQI	0.991561	387-391	Perfert Match
AINNR	0.961498	509-513	Perfert Match
AFILW	0.953059	547-551	Perfert Match
AYPLQ	0.976266	173-177	Perfert Match
ADLKS	0.995253	379-383	Perfert Match
ANVND	0.959388	154-158	Perfert Match
ANNGK	0.976793	125-129	Perfert Match
AEGTG	0.994726	372-376	Perfert Match
AELLV	0.996835	439-443	Perfert Match
AEDKG	0.982595	473-477	Perfert Match
AEEFQ	0.957806	134-138	Perfert Match
AQELV	0.998418	51-55	Perfert Match
ATGMR	0.996308	331-335	Perfert Match
ACKRA	0.995781	150-154	Perfert Match
ACQNG	0.992089	552-556	Perfert Match
APRGH	0.996835	266-270	Perfert Match
ARLYI	0.987342	188-192	Perfert Match
VALEN	0.99789	443-447	Perfert Match
VFNTI	0.974684	257-261	Perfert Match
VNDFF	0.970464	156-160	Perfert Match
VEGRI	0.994726	416-420	Perfert Match
VEDTK	0.996835	427-431	Perfert Match
VEPGD	0.988924	250-254	Perfert Match
VKLTQ	0.966772	519-523	Unperfert Match	VKLIQ
VKQGS	0.985232	323-327	Perfert Match
VKQNG	0.984177	142-146	Perfert Match
VKTLT	0.993671	38-42	Perfert Match
VSKCH	0.955696	292-296	Perfert Match
VTVST	0.990506	215-219	Perfert Match
VTDSE	0.992089	453-457	Perfert Match
VPDYQ	0.972574	114-118	Perfert Match
VHHPS	0.99789	195-199	Perfert Match
VRGQS	0.988924	236-240	Unperfert Match	VRGLS
VRRQL	0.97943	465-469	Unperfert Match	VRHQL
LGSPG	0.998945	83-87	Perfert Match
LANNG	0.98365	124-128	Perfert Match
LATGM	0.996835	330-334	Perfert Match
LVALE	0.99789	442-446	Perfert Match
LVESQ	0.954641	54-58	Perfert Match
LLVAL	1	441 540-445 544	Perfert Match
LLLAF	0.955169	544-548	Perfert Match
LIAPR	0.991561	264-268	Perfert Match
LIVFN	0.956224	255-259	Perfert Match
LIDGW	0.984705	360-364	Perfert Match
LIEKT	0.971519	398-402	Unperfert Match	LIEKP
LFGAI	0.993671	345-349	Perfert Match
LFERV	0.991034	461-465	Perfert Match
LWACQ	0.989451	550-554	Perfert Match
LWISF	0.993143	530-534	Unperfert Match	LWFSF
LWSYN	0.998945	434-438	Perfert Match
LYIWG	0.996835	190-194	Perfert Match
LYKNN	0.98365	207-211	Perfert Match
LNGAE	0.950422	91-95	Perfert Match
LNRLI	0.987342	395-399	Perfert Match
LENQH	1	445-449	Perfert Match
LEKYV	0.976793	423-427	Perfert Match
LKLAT	0.994726	328-332	Perfert Match
LKSTQ	0.996308	381-385	Perfert Match
LQNLT	0.986814	176-180	Perfert Match
LTDDQ	0.98154	41-45	Perfert Match
LTQGY	0.985232	521-525	Unperfert Match	LIQGY
LCPSP	0.985759	63-67	Perfert Match
LRENA	0.996835	469-473	Perfert Match
LRSIL	0.994198	120-124	Perfert Match
IGDCP	0.957806	316-320	Perfert Match
IGNLI	0.972574	261-265	Perfert Match
IGSCV	0.966245	288-292	Perfert Match
IGSRP	0.987342	230-234	Perfert Match
IAGFI	0.996308	349-353	Perfert Match
IAEEF	0.975738	133-137	Perfert Match
IAPRG	0.991561	265-269	Perfert Match
IVFNT	0.992089	256-260	Perfert Match
IVEPG	0.990506	249-253	Perfert Match
ILANN	0.98154	123-127	Perfert Match
ILWAC	0.957278	549-553	Perfert Match
ILWIS	0.993143	529-533	Unperfert Match	ILWFS
IILWI	0.988924	528-532	Unperfert Match	IILWF
IWGVH	0.995781	192-196	Perfert Match
IDGWY	0.985232	361-365	Perfert Match
IDVTD	0.993143	451-455	Perfert Match
IDLWS	0.990506	432-436	Perfert Match
IDQIN	0.982595	388-392	Perfert Match
INGKL	0.986814	391-395	Perfert Match
INNRF	0.961498	510-514	Perfert Match
IENGW	0.99789	353-357	Perfert Match
IEKEF	0.999473	409-413	Perfert Match
IEKTN	0.973101	399-403	Unperfert Match	IEKPN
IESIR	0.99789	492-496	Perfert Match
IQGVK	0.970992	516-520	Perfert Match
IQDLE	0.995253	420-424	Perfert Match
ISFYW	0.974156	243-247	Perfert Match
ISFSI	0.988924	532-536	Unperfert Match	FSFSI
ISCFL	0.994198	536-540	Perfert Match
IPEKA	0.956751	337-341	Perfert Match
IRNGT	0.994198	495-499	Perfert Match
IRCQI	0.954641	558-562	Perfert Match
FGAIA	0.994198	346-350	Perfert Match
FLLVA	0.96519	539-543	Perfert Match
FIAEE	0.975211	132-136	Perfert Match
FILWA	0.956224	548-552	Perfert Match
FIENG	0.99789	352-356	Perfert Match
FIERP	0.992089	99-103	Perfert Match
FFNRL	0.973629	159-163	Perfert Match
FYWTI	0.984705	245-249	Perfert Match
FDVPD	0.973101	112-116	Perfert Match
FNTIG	0.977848	258-262	Perfert Match
FNRLN	0.973101	160-164	Perfert Match
FEIFH	0.99789	481-485	Perfert Match
FEFIA	0.978376	130-134	Perfert Match
FEQVE	0.993671	413-417	Perfert Match
FERVR	0.984177	462-466	Perfert Match
FQIQG	0.987342	514-518	Perfert Match
FQNIS	0.959916	308-312	Perfert Match
FSISC	0.993143	534-538	Perfert Match
FRHQN	0.997363	367-371	Perfert Match
WGVHH	0.99789	193-197	Perfert Match
WACQN	0.992616	551-555	Perfert Match
WVRGQ	0.969409	235-239	Unperfert Match	WVRGL
WISFS	0.992089	531-535	Unperfert Match	WFSFS
WYGFR	0.996835	364-368	Perfert Match
WQGLI	0.985759	357-361	Perfert Match
WSYNA	0.999473	435-439	Perfert Match
WTIVE	0.991561	247-251	Perfert Match
YGFRH	0.997363	365-369	Perfert Match
YARLY	0.988397	187-191	Perfert Match
YVEDT	0.996835	426-430	Perfert Match
YVKQG	0.984705	322-326	Perfert Match
YIWGV	0.995781	191-195	Perfert Match
YWTIV	0.995253	246-250	Perfert Match
YNAEL	0.99789	437-441	Perfert Match
YKDII	0.993671	525-529	Perfert Match
YKNNP	0.984177	208-212	Perfert Match
YQSLR	0.995253	117-121	Perfert Match
YTGNP	0.992089	19-23	Perfert Match
YPLQN	0.986287	174-178	Perfert Match
YPFDV	0.993143	110-114	Perfert Match
YHQIE	0.99789	406-410	Perfert Match
YRDEA	0.98365	505-509	Perfert Match
DGWYG	0.996835	362-366	Perfert Match
DGQTC	0.9673	72-76	Perfert Match
DVTDS	0.992089	452-456	Perfert Match
DVPDY	0.973101	113-117	Perfert Match
DLIVF	0.954641	254-258	Perfert Match
DLWSY	0.998945	433-437	Perfert Match
DLEKY	0.977848	422-426	Perfert Match
DLKST	0.996835	380-384	Perfert Match
DIILW	0.994198	527-531	Perfert Match
DFFNR	0.973629	158-162	Perfert Match
DYARL	0.979958	186-190	Perfert Match
DYQSL	0.977848	116-120	Perfert Match
DEAIN	0.962025	507-511	Perfert Match
DKGNG	0.983122	475-479	Perfert Match
DQING	0.98365	389-393	Perfert Match
DSEMN	0.993143	455-459	Perfert Match
DTKID	0.990506	429-433	Perfert Match
DTCYP	0.988924	107-111	Perfert Match
DCPKY	0.968882	318-322	Perfert Match
NGALG	0.98154	80-84	Perfert Match
NGAEW	0.951477	92-96	Perfert Match
NGWQG	0.996835	355-359	Perfert Match
NGDYA	0.972046	184-188	Perfert Match
NGNIR	0.969409	555-559	Perfert Match
NGKLN	0.988397	392-396	Perfert Match
NGKFE	0.989451	127-131	Perfert Match
NGKSG	0.979958	145-149	Perfert Match
NGTYD	0.973629	497-501	Perfert Match
NGTMV	0.98365	34-38	Perfert Match
NGCFE	0.99789	478-482	Perfert Match
NAEGT	0.994726	371-375	Perfert Match
NAELL	0.998418	438-442	Perfert Match
NAEDK	0.982068	472-476	Perfert Match
NVNDF	0.959916	155-159	Perfert Match
NLIAP	0.991561	263-267	Perfert Match
NIGSR	0.985232	229-233	Perfert Match
NIPEK	0.975211	336-340	Perfert Match
NIRCQ	0.968354	557-561	Perfert Match
NYTGN	0.980485	18-22	Perfert Match
NDFFN	0.96308	157-161	Perfert Match
NNGDY	0.977321	183-187	Perfert Match
NNGKF	0.976793	126-130	Perfert Match
NNPGR	0.988924	210-214	Perfert Match
NNRFQ	0.959916	511-515	Perfert Match
NEKYH	0.991561	403-407	Perfert Match
NKLFE	0.991034	459-463	Perfert Match
NQHTI	0.99789	447-451	Perfert Match
NTIGN	0.978376	259-263	Perfert Match
NPGRV	0.990506	211-215	Perfert Match
NPVIC	0.996308	22-26	Perfert Match
NRLIE	0.983122	396-400	Perfert Match
NRLNW	0.973101	161-165	Perfert Match
NRFQI	0.978376	512-516	Perfert Match
EGTGT	0.998945	373-377	Perfert Match
EGRIQ	0.996308	417-421	Perfert Match
EAINN	0.959916	508-512	Perfert Match
ELVES	0.985232	53-57	Perfert Match
ELLVA	0.996308	440-444	Perfert Match
ELCPS	0.984705	62-66	Perfert Match
EFIAE	0.97943	131-135	Perfert Match
EFEQV	0.993671	412-416	Perfert Match
EDKGN	0.982595	474-478	Perfert Match
EDTKI	0.990506	428-432	Perfert Match
ENGWQ	0.996835	354-358	Perfert Match
ENAED	0.997363	471-475	Perfert Match
ENQHT	0.99789	446-450	Perfert Match
EEFQW	0.972046	135-139	Perfert Match
EKYVE	0.976793	424-428	Perfert Match
EKYHQ	0.992089	404-408	Perfert Match
EKEFE	0.995253	410-414	Perfert Match
EKTNE	0.975738	400-404	Unperfert Match	EKPNE
EQVEG	0.993143	414-418	Perfert Match
EMNKL	0.991034	457-461	Perfert Match
ESIRN	0.997363	493-497	Perfert Match
EPGDL	0.955169	251-255	Perfert Match
ERVRR	0.975738	463-467	Unperfert Match	ERVRH
KGNGC	0.98365	476-480	Perfert Match
KLATG	0.994726	329-333	Perfert Match
KLFER	0.990506	460-464	Perfert Match
KLNRL	0.996308	394-398	Perfert Match
KLTQG	0.972574	520-524	Unperfert Match	KLIQG
KIDLW	0.990506	431-435	Perfert Match
KFEFI	0.986814	129-133	Perfert Match
KYVED	0.976793	425-429	Perfert Match
KYVKQ	0.983122	321-325	Perfert Match
KYHQI	0.998418	405-409	Perfert Match
KDIIL	0.993671	526-530	Perfert Match
KNNPG	0.984705	209-213	Perfert Match
KEFEQ	0.995253	411-415	Perfert Match
KKSTI	0.988397	277-281	Perfert Match
KQGSL	0.989451	324-328	Perfert Match
KQNGK	0.98365	143-147	Perfert Match
KSGAC	0.982595	147-151	Perfert Match
KSTIL	0.973101	278-282	Perfert Match
KSTQA	0.992089	382-386	Perfert Match
KTLTD	0.988924	39-43	Perfert Match
KTNEK	0.97943	401-405	Unperfert Match	KPNEK
KCHTD	0.979958	294-298	Perfert Match
KPFQN	0.994198	306-310	Perfert Match
KRANV	0.972046	152-156	Perfert Match
QGVKL	0.972574	517-521	Perfert Match
QGLID	0.984177	358-362	Perfert Match
QGYKD	0.997363	523-527	Perfert Match
QGSLK	0.993671	325-329	Perfert Match
QAAID	0.988924	385-389	Perfert Match
QVEGR	0.995781	415-419	Perfert Match
QLREN	0.997363	468-472	Perfert Match
QINGK	0.984705	390-394	Perfert Match
QIEKE	0.998945	408-412	Perfert Match
QIQGV	0.981013	515-519	Perfert Match
QDLEK	0.977848	421-425	Perfert Match
QNGNI	0.970464	554-558	Perfert Match
QNGKS	0.988924	144-148	Perfert Match
QNAEG	0.994198	370-374	Perfert Match
QNLTK	0.997363	177-181	Perfert Match
QNISR	0.950422	309-313	Perfert Match
QNYTG	0.975738	17-21	Perfert Match
QELVE	0.998418	52-56	Perfert Match
QKKST	0.978376	276-280	Perfert Match
QSGRI	0.982068	118-122	Unperfert Match	QSLRS
QSLRS	0.996308	118-122	Perfert Match
QTCDI	0.964662	74-78	Perfert Match
QHTID	0.997363	448-452	Perfert Match
MVKTL	0.982595	37-41	Perfert Match
MNKLF	0.991561	458-462	Perfert Match
MRNIP	0.994198	334-338	Perfert Match
SGACK	0.984177	148-152	Perfert Match
SGRIS	0.98154	240-244	Unperfert Match	SSRIS
SLKLA	0.995253	327-331	Perfert Match
SLRSI	0.994726	119-123	Perfert Match
SILAN	0.981013	122-126	Perfert Match
SISCF	0.993143	535-539	Perfert Match
SIRNG	0.994726	494-498	Perfert Match
SFYWT	0.984705	244-248	Perfert Match
SFSIS	0.995253	533-537	Perfert Match
SYNAE	0.999473	436-440	Perfert Match
SEMNK	0.991034	456-460	Perfert Match
SKCHT	0.985759	293-297	Perfert Match
SQNYT	0.974684	16-20	Perfert Match
SSQNY	0.962025	15-19	Perfert Match
STILN	0.962553	279-283	Perfert Match
STQAA	0.992616	383-387	Perfert Match
SCVSK	0.96097	290-294	Perfert Match
SCFLL	0.973101	537-541	Perfert Match
SPGCD	0.99789	85-89	Perfert Match
SRPWV	0.967827	232-236	Perfert Match
TGNPV	0.995253	20-24	Perfert Match
TGMRN	0.995781	332-336	Perfert Match
TGTAA	0.996308	375-379	Perfert Match
TAADL	0.995253	377-381	Perfert Match
TVKQN	0.981013	141-145	Perfert Match
TLTDD	0.987869	40-44	Perfert Match
TIGNL	0.97943	260-264	Perfert Match
TIVEP	0.991561	248-252	Perfert Match
TILNT	0.962025	280-284	Perfert Match
TIDVT	0.992089	450-454	Perfert Match
TYDHD	0.962025	499-503	Perfert Match
TDSEM	0.993671	454-458	Perfert Match
TNEKY	0.989979	402-406	Unperfert Match	PNEKY
TKIDL	0.990506	430-434	Perfert Match
TKPFQ	0.953586	305-309	Perfert Match
TQGYK	0.984705	522-526	Unperfert Match	IQGYK
TQAAI	0.990506	384-388	Perfert Match
TMVKT	0.98365	36-40	Perfert Match
TTKPF	0.952532	304-308	Perfert Match
TCYPF	0.988924	108-112	Perfert Match
CVSKC	0.96097	291-295	Perfert Match
CIESI	0.998945	491-495	Perfert Match
CFLLV	0.954114	538-542	Perfert Match
CFEIF	0.997363	480-484	Perfert Match
CYPFD	0.996835	109-113	Perfert Match
CDHLN	0.964662	88-92	Perfert Match
CKRAN	0.985759	151-155	Perfert Match
CQICI	0.976793	560-564	Perfert Match
CQNGN	0.992089	553-557	Perfert Match
CPKYV	0.989451	319-323	Perfert Match
CPSPL	0.985232	64-68	Perfert Match
PGDLI	0.956224	252-256	Perfert Match
PGCDH	0.969409	86-90	Perfert Match
PGRVT	0.990506	212-216	Perfert Match
PLQNL	0.986287	175-179	Perfert Match
PIGSC	0.98365	287-291	Perfert Match
PFDVP	0.989979	111-115	Perfert Match
PFQNI	0.959916	307-311	Perfert Match
PWVRG	0.970992	234-238	Perfert Match
PDYQS	0.976266	115-119	Perfert Match
PNIGS	0.987869	228-232	Perfert Match
PELCP	0.955169	61-65	Perfert Match
PKYVK	0.983122	320-324	Perfert Match
PRGHY	0.996835	267-271	Perfert Match
HYKLN	0.987342	270-274	Perfert Match
HQIEK	0.998945	407-411	Perfert Match
HQNAE	0.994198	369-373	Perfert Match
HTIDV	0.994198	449-453	Perfert Match
HPSTD	0.992616	197-201	Perfert Match
HHPST	0.998945	196-200	Perfert Match
RGLFG	0.98365	343-347	Perfert Match
RGQSG	0.988397	145-149	Unperfert Match	NGKSG
RGHYK	0.994198	268-272	Perfert Match
RANVN	0.959388	153-157	Perfert Match
RVTVS	0.988924	214-218	Perfert Match
RVRRQ	0.977848	464-468	Unperfert Match	RVRHQ
RLIEK	0.972046	397-401	Perfert Match
RLYIW	0.992616	189-193	Perfert Match
RLNWL	0.995253	162-166	Perfert Match
RIQDL	0.995253	419-423	Perfert Match
RISFY	0.974684	242-246	Perfert Match
RFQIQ	0.987342	513-517	Perfert Match
RDEAI	0.982595	506-510	Perfert Match
RNGTY	0.994198	496-500	Perfert Match
RNIPE	0.993671	335-339	Perfert Match
RENAE	0.997363	470-474	Perfert Match
RQLRE	0.989451	467-471	Unperfert Match	HQLRE
RSILA	0.995253	121-125	Perfert Match
RCQIC	0.974684	559-563	Perfert Match
RPWVR	0.970464	233-237	Perfert Match
RHQNA	0.993143	368-372	Perfert Match
RRQLR	0.982068	466-470	Unperfert Match	RHQLR
GALGSP	0.983122	81-86	Perfert Match
GAIAGF	0.996835	347-352	Perfert Match
GACKRA	0.982595	149-154	Perfert Match
GVKLTQ	0.966772	518-523	Unperfert Match	GVKLIQ
GVHHPS	0.99789	194-199	Perfert Match
GLIDGW	0.984705	359-364	Perfert Match
GLFGAI	0.993671	344-349	Perfert Match
GFIENG	0.99789	351-356	Perfert Match
GFRHQN	0.997363	366-371	Perfert Match
GWYGFR	0.996835	363-368	Perfert Match
GWQGLI	0.985759	356-361	Perfert Match
GYKDII	0.993143	524-529	Perfert Match
GDLIVF	0.952004	253-258	Perfert Match
GDYARL	0.97943	185-190	Perfert Match
GDCPKY	0.968354	317-322	Perfert Match
GNGCFE	0.99789	477-482	Perfert Match
GNLIAP	0.991034	262-267	Perfert Match
GNIRCQ	0.967827	556-561	Perfert Match
GNPVIC	0.994198	21-26	Perfert Match
GKLNRL	0.994198	393-398	Perfert Match
GKFEFI	0.986814	128-133	Perfert Match
GKSGAC	0.982068	146-151	Perfert Match
GQSGRI	0.976793	238-243	Unperfert Match	GLSSRI
GQTCDI	0.963608	73-78	Perfert Match
GMRNIP	0.994198	333-338	Perfert Match
GSLKLA	0.993143	326-331	Perfert Match
GSCVSK	0.96097	289-294	Perfert Match
GSPGCD	0.99789	84-89	Perfert Match
GSRPWV	0.964662	231-236	Perfert Match
GTGTAA	0.996308	374-379	Perfert Match
GTAADL	0.995253	376-381	Perfert Match
GTYDHD	0.959388	498-503	Perfert Match
GTMVKT	0.98365	35-40	Perfert Match
GCFEIF	0.997363	479-484	Perfert Match
GCDHLN	0.964135	87-92	Perfert Match
GHYKLN	0.987342	269-274	Perfert Match
GRVTVS	0.988924	213-218	Perfert Match
GRIQDL	0.994726	418-423	Perfert Match
GRISFY	0.970992	241-246	Unperfert Match	SRISFY
AGFIEN	0.996835	350-355	Perfert Match
AAIDQI	0.986287	386-391	Perfert Match
AADLKS	0.994198	378-383	Perfert Match
ALGSPG	0.998945	82-87	Perfert Match
ALLLAF	0.954641	543-548	Perfert Match
ALENQH	0.999473	444-449	Perfert Match
AIAGFI	0.996308	348-353	Perfert Match
AIDQIN	0.982595	387-392	Perfert Match
AINNRF	0.961498	509-514	Perfert Match
AFILWA	0.952532	547-552	Perfert Match
AYPLQN	0.975738	173-178	Perfert Match
ADLKST	0.995253	379-384	Perfert Match
ANVNDF	0.959388	154-159	Perfert Match
ANNGKF	0.975738	125-130	Perfert Match
AEGTGT	0.994726	372-377	Perfert Match
AELLVA	0.996308	439-444	Perfert Match
AEDKGN	0.982068	473-478	Perfert Match
AEEFQW	0.957806	134-139	Perfert Match
AQELVE	0.998418	51-56	Perfert Match
ATGMRN	0.995781	331-336	Perfert Match
ACKRAN	0.985759	150-155	Perfert Match
ACQNGN	0.991561	552-557	Perfert Match
APRGHY	0.996835	266-271	Perfert Match
ARLYIW	0.986814	188-193	Perfert Match
VALENQ	0.99789	443-448	Perfert Match
VFNTIG	0.974156	257-262	Perfert Match
VNDFFN	0.950422	156-161	Perfert Match
VEGRIQ	0.994726	416-421	Perfert Match
VEDTKI	0.987869	427-432	Perfert Match
VEPGDL	0.955169	250-255	Perfert Match
VKLTQG	0.966245	519-524	Unperfert Match	VKLIQG
VKQGSL	0.985232	323-328	Perfert Match
VKQNGK	0.98154	142-147	Perfert Match
VKTLTD	0.988924	38-43	Perfert Match
VSKCHT	0.955169	292-297	Perfert Match
VTDSEM	0.990506	453-458	Perfert Match
VPDYQS	0.972574	114-119	Perfert Match
VHHPST	0.997363	195-200	Perfert Match
VRGQSG	0.986814	236-241	Unperfert Match	VRGLSS
VRRQLR	0.97943	465-470	Unperfert Match	VRHQLR
LGSPGC	0.998945	83-88	Perfert Match
LANNGK	0.976793	124-129	Perfert Match
LATGMR	0.995781	330-335	Perfert Match
LVALEN	0.99789	442-447	Perfert Match
LLVALE	0.996308	441-446	Perfert Match
LIAPRG	0.991561	264-269	Perfert Match
LIVFNT	0.956224	255-260	Perfert Match
LIDGWY	0.984177	360-365	Perfert Match
LIEKTN	0.970464	398-403	Unperfert Match	LIEKPN
LFGAIA	0.993143	345-350	Perfert Match
LFERVR	0.983122	461-466	Perfert Match
LWACQN	0.984705	550-555	Perfert Match
LWISFS	0.992089	530-535	Unperfert Match	LWFSFS
LWSYNA	0.998945	434-439	Perfert Match
LYIWGV	0.995253	190-195	Perfert Match
LYKNNP	0.98365	207-212	Perfert Match
LNGAEW	0.950422	91-96	Perfert Match
LNRLIE	0.983122	395-400	Perfert Match
LENQHT	0.99789	445-450	Perfert Match
LEKYVE	0.976793	423-428	Perfert Match
LKLATG	0.994726	328-333	Perfert Match
LKSTQA	0.991034	381-386	Perfert Match
LQNLTK	0.986287	176-181	Perfert Match
LTQGYK	0.984705	521-526	Unperfert Match	LIQGYK
LCPSPL	0.985232	63-68	Perfert Match
LRENAE	0.996308	469-474	Perfert Match
LRSILA	0.993671	120-125	Perfert Match
IGDCPK	0.957806	316-321	Perfert Match
IGNLIA	0.972574	261-266	Perfert Match
IGSCVS	0.966245	288-293	Perfert Match
IGSRPW	0.966245	230-235	Perfert Match
IAGFIE	0.996308	349-354	Perfert Match
IAEEFQ	0.955696	133-138	Perfert Match
IAPRGH	0.989979	265-270	Perfert Match
IVFNTI	0.974156	256-261	Perfert Match
IVEPGD	0.987869	249-254	Perfert Match
ILANNG	0.98154	123-128	Perfert Match
ILWACQ	0.957278	549-554	Perfert Match
ILWISF	0.993143	529-534	Unperfert Match	ILWFSF
IILWIS	0.988397	528-533	Unperfert Match	IILWFS
IWGVHH	0.995781	192-197	Perfert Match
IDGWYG	0.985232	361-366	Perfert Match
IDVTDS	0.992089	451-456	Perfert Match
IDLWSY	0.989979	432-437	Perfert Match
IDQING	0.980485	388-393	Perfert Match
INGKLN	0.986814	391-396	Perfert Match
INNRFQ	0.958861	510-515	Perfert Match
IENGWQ	0.996308	353-358	Perfert Match
IEKEFE	0.995253	409-414	Perfert Match
IEKTNE	0.966772	399-404	Unperfert Match	IEKPNE
IESIRN	0.996835	492-497	Perfert Match
IQGVKL	0.970992	516-521	Perfert Match
IQDLEK	0.975211	420-425	Perfert Match
ISFYWT	0.974156	243-248	Perfert Match
ISFSIS	0.988924	532-537	Unperfert Match	FSFSIS
ISCFLL	0.969937	536-541	Perfert Match
IRNGTY	0.993671	495-500	Perfert Match
IRCQIC	0.953059	558-563	Perfert Match
FGAIAG	0.994198	346-351	Perfert Match
FLLVAL	0.956224	539-544	Perfert Match
FIAEEF	0.975211	132-137	Perfert Match
FILWAC	0.956224	548-553	Perfert Match
FIENGW	0.99789	352-357	Perfert Match
FFNRLN	0.973101	159-164	Perfert Match
FYWTIV	0.984177	245-250	Perfert Match
FDVPDY	0.971519	112-117	Perfert Match
FNTIGN	0.977848	258-263	Perfert Match
FNRLNW	0.973101	160-165	Perfert Match
FEFIAE	0.978376	130-135	Perfert Match
FEQVEG	0.993143	413-418	Perfert Match
FERVRR	0.975738	462-467	Unperfert Match	FERVRH
FQIQGV	0.981013	514-519	Perfert Match
FQNISR	0.950422	308-313	Perfert Match
FSISCF	0.993143	534-539	Perfert Match
FRHQNA	0.992616	367-372	Perfert Match
WGVHHP	0.99789	193-198	Perfert Match
WACQNG	0.992089	551-556	Perfert Match
WVRGQS	0.969409	235-240	Unperfert Match	WVRGLS
WISFSI	0.988924	531-536	Unperfert Match	WFSFSI
WYGFRH	0.996835	364-369	Perfert Match
WQGLID	0.984177	357-362	Perfert Match
WSYNAE	0.999473	435-440	Perfert Match
WTIVEP	0.991561	247-252	Perfert Match
YGFRHQ	0.996835	365-370	Perfert Match
YARLYI	0.986814	187-192	Perfert Match
YVEDTK	0.996835	426-431	Perfert Match
YVKQGS	0.984177	322-327	Perfert Match
YIWGVH	0.995781	191-196	Perfert Match
YWTIVE	0.991561	246-251	Perfert Match
YNAELL	0.99789	437-442	Perfert Match
YKDIIL	0.993671	525-530	Perfert Match
YKNNPG	0.984177	208-213	Perfert Match
YQSLRS	0.994726	117-122	Perfert Match
YTGNPV	0.992089	19-24	Perfert Match
YPLQNL	0.986287	174-179	Perfert Match
YPFDVP	0.989979	110-115	Perfert Match
YHQIEK	0.99789	406-411	Perfert Match
YRDEAI	0.982595	505-510	Perfert Match
DGWYGF	0.996835	362-367	Perfert Match
DGQTCD	0.963608	72-77	Perfert Match
DVTDSE	0.991561	452-457	Perfert Match
DVPDYQ	0.972046	113-118	Perfert Match
DLIVFN	0.953586	254-259	Perfert Match
DLWSYN	0.998945	433-438	Perfert Match
DLEKYV	0.975211	422-427	Perfert Match
DLKSTQ	0.995781	380-385	Perfert Match
DIILWI	0.987869	527-532	Unperfert Match	DIILWF
DFFNRL	0.972574	158-163	Perfert Match
DYARLY	0.979958	186-191	Perfert Match
DYQSLR	0.977848	116-121	Perfert Match
DKGNGC	0.983122	475-480	Perfert Match
DQINGK	0.983122	389-394	Perfert Match
DSEMNK	0.990506	455-460	Perfert Match
DTKIDL	0.989979	429-434	Perfert Match
DTCYPF	0.987869	107-112	Perfert Match
DCPKYV	0.964662	318-323	Perfert Match
NGALGS	0.98154	80-85	Perfert Match
NGAEWD	0.950949	92-97	Perfert Match
NGWQGL	0.996308	355-360	Perfert Match
NGDYAR	0.968882	184-189	Perfert Match
NGNIRC	0.967827	555-560	Perfert Match
NGKLNR	0.987342	392-397	Perfert Match
NGKFEF	0.988924	127-132	Perfert Match
NGKSGA	0.979958	145-150	Perfert Match
NGTYDH	0.973101	497-502	Perfert Match
NGTMVK	0.98365	34-39	Perfert Match
NGCFEI	0.997363	478-483	Perfert Match
NAEGTG	0.994726	371-376	Perfert Match
NAELLV	0.996835	438-443	Perfert Match
NAEDKG	0.982068	472-477	Perfert Match
NVNDFF	0.959916	155-160	Perfert Match
NLIAPR	0.991561	263-268	Perfert Match
NIGSRP	0.985232	229-234	Perfert Match
NIPEKA	0.956751	336-341	Perfert Match
NIRCQI	0.954114	557-562	Perfert Match
NYTGNP	0.979958	18-23	Perfert Match
NDFFNR	0.961498	157-162	Perfert Match
NNGDYA	0.971519	183-188	Perfert Match
NNGKFE	0.975211	126-131	Perfert Match
NNPGRV	0.988924	210-215	Perfert Match
NNRFQI	0.958333	511-516	Perfert Match
NEKYHQ	0.991034	403-408	Perfert Match
NKLFER	0.987342	459-464	Perfert Match
NQHTID	0.997363	447-452	Perfert Match
NTIGNL	0.978376	259-264	Perfert Match
NPGRVT	0.985232	211-216	Perfert Match
NRLIEK	0.972046	396-401	Perfert Match
NRLNWL	0.973101	161-166	Perfert Match
NRFQIQ	0.969937	512-517	Perfert Match
EGTGTA	0.997363	373-378	Perfert Match
EGRIQD	0.994726	417-422	Perfert Match
EAINNR	0.959916	508-513	Perfert Match
ELVESQ	0.954641	53-58	Perfert Match
ELLVAL	0.996308	440-445	Perfert Match
ELCPSP	0.984705	62-67	Perfert Match
EFIAEE	0.973629	131-136	Perfert Match
EFEQVE	0.993671	412-417	Perfert Match
EDKGNG	0.982595	474-479	Perfert Match
EDTKID	0.990506	428-433	Perfert Match
ENGWQG	0.996835	354-359	Perfert Match
ENAEDK	0.98154	471-476	Perfert Match
ENQHTI	0.99789	446-451	Perfert Match
EKYVED	0.976266	424-429	Perfert Match
EKYHQI	0.992089	404-409	Perfert Match
EKEFEQ	0.994726	410-415	Perfert Match
EKTNEK	0.975738	400-405	Unperfert Match	EKPNEK
EQVEGR	0.992616	414-419	Perfert Match
EMNKLF	0.991034	457-462	Perfert Match
ESIRNG	0.994726	493-498	Perfert Match
EPGDLI	0.954641	251-256	Perfert Match
ERVRRQ	0.975738	463-468	Unperfert Match	ERVRHQ
KGNGCF	0.982595	476-481	Perfert Match
KLATGM	0.994726	329-334	Perfert Match
KLFERV	0.988397	460-465	Perfert Match
KLNRLI	0.986814	394-399	Perfert Match
KLTQGY	0.972574	520-525	Unperfert Match	KLIQGY
KIDLWS	0.990506	431-436	Perfert Match
KFEFIA	0.971519	129-134	Perfert Match
KYVEDT	0.976793	425-430	Perfert Match
KYVKQG	0.980485	321-326	Perfert Match
KYHQIE	0.99789	405-410	Perfert Match
KDIILW	0.993671	526-531	Perfert Match
KNNPGR	0.983122	209-214	Perfert Match
KEFEQV	0.993671	411-416	Perfert Match
KKSTIL	0.969409	277-282	Perfert Match
KQGSLK	0.987342	324-329	Perfert Match
KQNGKS	0.983122	143-148	Perfert Match
KSGACK	0.98154	147-152	Perfert Match
KSTILN	0.958861	278-283	Perfert Match
KSTQAA	0.992089	382-387	Perfert Match
KTLTDD	0.987869	39-44	Perfert Match
KTNEKY	0.978376	401-406	Unperfert Match	KPNEKY
KPFQNI	0.956751	306-311	Perfert Match
KRANVN	0.958333	152-157	Perfert Match
QGVKLT	0.959388	517-522	Unperfert Match	QGVKLI
QGLIDG	0.984177	358-363	Perfert Match
QGYKDI	0.993143	523-528	Perfert Match
QGSLKL	0.993143	325-330	Perfert Match
QAAIDQ	0.986814	385-390	Perfert Match
QVEGRI	0.993671	415-420	Perfert Match
QLRENA	0.996835	468-473	Perfert Match
QINGKL	0.984705	390-395	Perfert Match
QIEKEF	0.998945	408-413	Perfert Match
QIQGVK	0.968354	515-520	Perfert Match
QDLEKY	0.977848	421-426	Perfert Match
QNGNIR	0.969409	554-559	Perfert Match
QNGKSG	0.979958	144-149	Perfert Match
QNAEGT	0.994198	370-375	Perfert Match
QNYTGN	0.975211	17-22	Perfert Match
QELVES	0.984177	52-57	Perfert Match
QKKSTI	0.976266	276-281	Perfert Match
QSGRIS	0.98154	239-244	Unperfert Match	LSSRIS
QSLRSI	0.994198	118-123	Perfert Match
QHTIDV	0.994198	448-453	Perfert Match
MVKTLT	0.978376	37-42	Perfert Match
MNKLFE	0.989451	458-463	Perfert Match
MRNIPE	0.993671	334-339	Perfert Match
SGACKR	0.983122	148-153	Perfert Match
SGRISF	0.969937	240-245	Unperfert Match	SSRISF
SLKLAT	0.993671	327-332	Perfert Match
SLRSIL	0.994198	119-124	Perfert Match
SILANN	0.981013	122-127	Perfert Match
SISCFL	0.993143	535-540	Perfert Match
SIRNGT	0.994198	494-499	Perfert Match
SFYWTI	0.98365	244-249	Perfert Match
SFSISC	0.992616	533-538	Perfert Match
SYNAEL	0.99789	436-441	Perfert Match
SEMNKL	0.989979	456-461	Perfert Match
SKCHTD	0.979958	293-298	Perfert Match
SQNYTG	0.972574	16-21	Perfert Match
SSQNYT	0.96097	15-20	Perfert Match
STILNT	0.961498	279-284	Perfert Match
STQAAI	0.989451	383-388	Perfert Match
SCVSKC	0.96097	290-295	Perfert Match
SCFLLV	0.954114	537-542	Perfert Match
SPGCDH	0.969409	85-90	Perfert Match
SRPWVR	0.9673	232-237	Perfert Match
TGNPVI	0.993671	20-25	Perfert Match
TGMRNI	0.992616	332-337	Perfert Match
TGTAAD	0.995781	375-380	Perfert Match
TAADLK	0.994726	377-382	Perfert Match
TVKQNG	0.980485	141-146	Perfert Match
TLTDDQ	0.98154	40-45	Perfert Match
TIGNLI	0.972574	260-265	Perfert Match
TIVEPG	0.990506	248-253	Perfert Match
TIDVTD	0.991561	450-455	Perfert Match
TDSEMN	0.990506	454-459	Perfert Match
TNEKYH	0.989979	402-407	Unperfert Match	PNEKYH
TKIDLW	0.990506	430-435	Perfert Match
TKPFQN	0.953059	305-310	Perfert Match
TQGYKD	0.984177	522-527	Unperfert Match	IQGYKD
TQAAID	0.988924	384-389	Perfert Match
TMVKTL	0.982595	36-41	Perfert Match
TTKPFQ	0.951477	304-309	Perfert Match
TCYPFD	0.987869	108-113	Perfert Match
CVSKCH	0.955696	291-296	Perfert Match
CIESIR	0.99789	491-496	Perfert Match
CFLLVA	0.953586	538-543	Perfert Match
CFEIFH	0.997363	480-485	Perfert Match
CYPFDV	0.993143	109-114	Perfert Match
CKRANV	0.972046	151-156	Perfert Match
CQNGNI	0.970464	553-558	Perfert Match
CPKYVK	0.983122	319-324	Perfert Match
PGDLIV	0.952532	252-257	Perfert Match
PGCDHL	0.968354	86-91	Perfert Match
PGRVTV	0.988924	212-217	Perfert Match
PLQNLT	0.986287	175-180	Perfert Match
PIGSCV	0.953059	287-292	Perfert Match
PFDVPD	0.973101	111-116	Perfert Match
PFQNIS	0.959916	307-312	Perfert Match
PWVRGQ	0.969409	234-239	Unperfert Match	PWVRGL
PDYQSL	0.974684	115-120	Perfert Match
PNIGSR	0.985232	228-233	Perfert Match
PKYVKQ	0.983122	320-325	Perfert Match
PRGHYK	0.993671	267-272	Perfert Match
HQIEKE	0.998945	407-412	Perfert Match
HQNAEG	0.994198	369-374	Perfert Match
HTIDVT	0.992089	449-454	Perfert Match
HHPSTD	0.992616	196-201	Perfert Match
RGLFGA	0.98365	343-348	Perfert Match
RGQSGR	0.988397	237-242	Unperfert Match	RGLSSR
RGHYKL	0.992616	268-273	Perfert Match
RANVND	0.958333	153-158	Perfert Match
RVTVST	0.988924	214-219	Perfert Match
RVRRQL	0.976793	464-469	Unperfert Match	RVRHQL
RLIEKT	0.970992	397-402	Unperfert Match	RLIEKP
RLYIWG	0.992616	189-194	Perfert Match
RIQDLE	0.994726	419-424	Perfert Match
RISFYW	0.974156	242-247	Perfert Match
RFQIQG	0.987342	513-518	Perfert Match
RDEAIN	0.962025	506-511	Perfert Match
RNGTYD	0.972574	496-501	Perfert Match
RNIPEK	0.974156	335-340	Perfert Match
RENAED	0.996835	470-475	Perfert Match
RQLREN	0.989451	467-472	Unperfert Match	HQLREN
RSILAN	0.981013	121-126	Perfert Match
RCQICI	0.971519	559-564	Perfert Match
RPWVRG	0.968882	233-238	Perfert Match
RHQNAE	0.992616	368-373	Perfert Match
RRQLRE	0.98154	466-471	Unperfert Match	RHQLRE
GALGSPG	0.982595	81-87	Perfert Match
GAIAGFI	0.996308	347-353	Perfert Match
GACKRAN	0.972574	149-155	Perfert Match
GVKLTQG	0.966245	518-524	Unperfert Match	GVKLIQG
GVHHPST	0.997363	194-200	Perfert Match
GLIDGWY	0.984177	359-365	Perfert Match
GLFGAIA	0.993143	344-350	Perfert Match
GFIENGW	0.99789	351-357	Perfert Match
GFRHQNA	0.992616	366-372	Perfert Match
GWYGFRH	0.996835	363-369	Perfert Match
GWQGLID	0.984177	356-362	Perfert Match
GYKDIIL	0.993143	524-530	Perfert Match
GDLIVFN	0.950949	253-259	Perfert Match
GDYARLY	0.97943	185-191	Perfert Match
GDCPKYV	0.964135	317-323	Perfert Match
GNGCFEI	0.997363	477-483	Perfert Match
GNLIAPR	0.991034	262-268	Perfert Match
GNIRCQI	0.953586	556-562	Perfert Match
GKLNRLI	0.984705	393-399	Perfert Match
GKFEFIA	0.971519	128-134	Perfert Match
GKSGACK	0.981013	146-152	Perfert Match
GQSGRIS	0.976266	238-244	Unperfert Match	GLSSRIS
GMRNIPE	0.993671	333-339	Perfert Match
GSLKLAT	0.991561	326-332	Perfert Match
GSCVSKC	0.96097	289-295	Perfert Match
GSPGCDH	0.969409	84-90	Perfert Match
GSRPWVR	0.964135	231-237	Perfert Match
GTGTAAD	0.995781	374-380	Perfert Match
GTAADLK	0.994726	376-382	Perfert Match
GTMVKTL	0.982595	35-41	Perfert Match
GCFEIFH	0.997363	479-485	Perfert Match
GRVTVST	0.988924	213-219	Perfert Match
GRIQDLE	0.994198	418-424	Perfert Match
GRISFYW	0.970464	241-247	Unperfert Match	SRISFYW
AGFIENG	0.996835	350-356	Perfert Match
AAIDQIN	0.978903	386-392	Perfert Match
AADLKST	0.994198	378-384	Perfert Match
ALGSPGC	0.998945	82-88	Perfert Match
ALENQHT	0.997363	444-450	Perfert Match
AIAGFIE	0.996308	348-354	Perfert Match
AIDQING	0.980485	387-393	Perfert Match
AINNRFQ	0.958861	509-515	Perfert Match
AFILWAC	0.952532	547-553	Perfert Match
AYPLQNL	0.975738	173-179	Perfert Match
ADLKSTQ	0.994198	379-385	Perfert Match
ANVNDFF	0.959388	154-160	Perfert Match
ANNGKFE	0.974156	125-131	Perfert Match
AEGTGTA	0.993143	372-378	Perfert Match
AELLVAL	0.996308	439-445	Perfert Match
AEDKGNG	0.982068	473-479	Perfert Match
AQELVES	0.984177	51-57	Perfert Match
ATGMRNI	0.992616	331-337	Perfert Match
ACKRANV	0.972046	150-156	Perfert Match
ACQNGNI	0.969937	552-558	Perfert Match
APRGHYK	0.993671	266-272	Perfert Match
ARLYIWG	0.986814	188-194	Perfert Match
VALENQH	0.99789	443-449	Perfert Match
VFNTIGN	0.974156	257-263	Perfert Match
VEGRIQD	0.993143	416-422	Perfert Match
VEDTKID	0.987869	427-433	Perfert Match
VEPGDLI	0.954641	250-256	Perfert Match
VKLTQGY	0.966245	519-525	Unperfert Match	VKLIQGY
VKQGSLK	0.983122	323-329	Perfert Match
VKQNGKS	0.981013	142-148	Perfert Match
VKTLTDD	0.987869	38-44	Perfert Match
VTDSEMN	0.987342	453-459	Perfert Match
VPDYQSL	0.970992	114-120	Perfert Match
VHHPSTD	0.991034	195-201	Perfert Match
VRGQSGR	0.986814	236-242	Unperfert Match	VRGLSSR
VRRQLRE	0.978903	465-471	Unperfert Match	VRHQLRE
LGSPGCD	0.99789	83-89	Perfert Match
LANNGKF	0.975738	124-130	Perfert Match
LATGMRN	0.995253	330-336	Perfert Match
LVALENQ	0.99789	442-448	Perfert Match
LLVALEN	0.996308	441-447	Perfert Match
LIAPRGH	0.989979	264-270	Perfert Match
LIDGWYG	0.984177	360-366	Perfert Match
LIEKTNE	0.964135	398-404	Unperfert Match	LIEKPNE
LFGAIAG	0.993143	345-351	Perfert Match
LFERVRR	0.974684	461-467	Unperfert Match	LFERVRH
LWACQNG	0.984177	550-556	Perfert Match
LWISFSI	0.988924	530-536	Unperfert Match	LWFSFSI
LWSYNAE	0.998945	434-440	Perfert Match
LYIWGVH	0.995253	190-196	Perfert Match
LYKNNPG	0.98365	207-213	Perfert Match
LNRLIEK	0.972046	395-401	Perfert Match
LENQHTI	0.99789	445-451	Perfert Match
LEKYVED	0.976266	423-429	Perfert Match
LKLATGM	0.994726	328-334	Perfert Match
LKSTQAA	0.991034	381-387	Perfert Match
LTQGYKD	0.984177	521-527	Unperfert Match	LIQGYKD
LRENAED	0.995781	469-475	Perfert Match
LRSILAN	0.97943	120-126	Perfert Match
IGDCPKY	0.956751	316-322	Perfert Match
IGNLIAP	0.972046	261-267	Perfert Match
IGSCVSK	0.959388	288-294	Perfert Match
IGSRPWV	0.964662	230-236	Perfert Match
IAGFIEN	0.995253	349-355	Perfert Match
IAEEFQW	0.955696	133-139	Perfert Match
IAPRGHY	0.989979	265-271	Perfert Match
IVFNTIG	0.973629	256-262	Perfert Match
IVEPGDL	0.954114	249-255	Perfert Match
ILANNGK	0.974684	123-129	Perfert Match
ILWACQN	0.952532	549-555	Perfert Match
ILWISFS	0.992089	529-535	Unperfert Match	ILWFSFS
IILWISF	0.988397	528-534	Unperfert Match	IILWFSF
IWGVHHP	0.995781	192-198	Perfert Match
IDGWYGF	0.985232	361-367	Perfert Match
IDVTDSE	0.991561	451-457	Perfert Match
IDLWSYN	0.989979	432-438	Perfert Match
IDQINGK	0.979958	388-394	Perfert Match
INGKLNR	0.985759	391-397	Perfert Match
INNRFQI	0.957278	510-516	Perfert Match
IENGWQG	0.996308	353-359	Perfert Match
IEKEFEQ	0.994726	409-415	Perfert Match
IEKTNEK	0.966772	399-405	Unperfert Match	IEKPNEK
IESIRNG	0.994198	492-498	Perfert Match
IQGVKLT	0.957806	516-522	Unperfert Match	IQGVKLI
IQDLEKY	0.975211	420-426	Perfert Match
ISFYWTI	0.973101	243-249	Perfert Match
ISFSISC	0.986287	532-538	Unperfert Match	FSFSISC
ISCFLLV	0.950949	536-542	Perfert Match
IRNGTYD	0.972574	495-501	Perfert Match
FGAIAGF	0.994198	346-352	Perfert Match
FIAEEFQ	0.955696	132-138	Perfert Match
FILWACQ	0.956224	548-554	Perfert Match
FIENGWQ	0.996308	352-358	Perfert Match
FFNRLNW	0.973101	159-165	Perfert Match
FYWTIVE	0.981013	245-251	Perfert Match
FDVPDYQ	0.970992	112-118	Perfert Match
FNTIGNL	0.977848	258-264	Perfert Match
FNRLNWL	0.973101	160-166	Perfert Match
FEFIAEE	0.972574	130-136	Perfert Match
FEQVEGR	0.992616	413-419	Perfert Match
FERVRRQ	0.975738	462-468	Unperfert Match	FERVRHQ
FQIQGVK	0.968354	514-520	Perfert Match
FSISCFL	0.993143	534-540	Perfert Match
FRHQNAE	0.992089	367-373	Perfert Match
WGVHHPS	0.99789	193-199	Perfert Match
WACQNGN	0.991561	551-557	Perfert Match
WVRGQSG	0.9673	235-241	Unperfert Match	WVRGLSS
WISFSIS	0.988924	531-537	Unperfert Match	WFSFSIS
WYGFRHQ	0.996308	364-370	Perfert Match
WQGLIDG	0.984177	357-363	Perfert Match
WSYNAEL	0.99789	435-441	Perfert Match
WTIVEPG	0.990506	247-253	Perfert Match
YGFRHQN	0.996835	365-371	Perfert Match
YARLYIW	0.986287	187-193	Perfert Match
YVEDTKI	0.987869	426-432	Perfert Match
YVKQGSL	0.984177	322-328	Perfert Match
YIWGVHH	0.995781	191-197	Perfert Match
YWTIVEP	0.991561	246-252	Perfert Match
YNAELLV	0.996308	437-443	Perfert Match
YKDIILW	0.993671	525-531	Perfert Match
YKNNPGR	0.982595	208-214	Perfert Match
YQSLRSI	0.992616	117-123	Perfert Match
YTGNPVI	0.990506	19-25	Perfert Match
YPLQNLT	0.986287	174-180	Perfert Match
YPFDVPD	0.973101	110-116	Perfert Match
YHQIEKE	0.99789	406-412	Perfert Match
YRDEAIN	0.962025	505-511	Perfert Match
DGWYGFR	0.995253	362-368	Perfert Match
DGQTCDI	0.962553	72-78	Perfert Match
DVTDSEM	0.989979	452-458	Perfert Match
DVPDYQS	0.972046	113-119	Perfert Match
DLIVFNT	0.953586	254-260	Perfert Match
DLWSYNA	0.998945	433-439	Perfert Match
DLEKYVE	0.975211	422-428	Perfert Match
DLKSTQA	0.990506	380-386	Perfert Match
DIILWIS	0.987342	527-533	Unperfert Match	DIILWFS
DFFNRLN	0.972046	158-164	Perfert Match
DYARLYI	0.978376	186-192	Perfert Match
DYQSLRS	0.977321	116-122	Perfert Match
DKGNGCF	0.982068	475-481	Perfert Match
DQINGKL	0.983122	389-395	Perfert Match
DSEMNKL	0.989451	455-461	Perfert Match
DTKIDLW	0.989979	429-435	Perfert Match
DTCYPFD	0.986814	107-113	Perfert Match
DCPKYVK	0.958333	318-324	Perfert Match
NGALGSP	0.98154	80-86	Perfert Match
NGWQGLI	0.984705	355-361	Perfert Match
NGDYARL	0.968354	184-190	Perfert Match
NGNIRCQ	0.965717	555-561	Perfert Match
NGKLNRL	0.985232	392-398	Perfert Match
NGKFEFI	0.986814	127-133	Perfert Match
NGKSGAC	0.979958	145-151	Perfert Match
NGTYDHD	0.958333	497-503	Perfert Match
NGTMVKT	0.98365	34-40	Perfert Match
NGCFEIF	0.997363	478-484	Perfert Match
NAEGTGT	0.994726	371-377	Perfert Match
NAELLVA	0.996308	438-444	Perfert Match
NAEDKGN	0.982068	472-478	Perfert Match
NLIAPRG	0.991561	263-269	Perfert Match
NIGSRPW	0.966245	229-235	Perfert Match
NIRCQIC	0.952532	557-563	Perfert Match
NYTGNPV	0.979958	18-24	Perfert Match
NDFFNRL	0.960443	157-163	Perfert Match
NNGDYAR	0.968354	183-189	Perfert Match
NNGKFEF	0.974684	126-132	Perfert Match
NNPGRVT	0.98365	210-216	Perfert Match
NEKYHQI	0.991034	403-409	Perfert Match
NKLFERV	0.985232	459-465	Perfert Match
NQHTIDV	0.994198	447-453	Perfert Match
NTIGNLI	0.971519	259-265	Perfert Match
NPGRVTV	0.98365	211-217	Perfert Match
NRLIEKT	0.970992	396-402	Unperfert Match	NRLIEKP
NRFQIQG	0.969937	512-518	Perfert Match
EGTGTAA	0.995781	373-379	Perfert Match
EGRIQDL	0.994726	417-423	Perfert Match
EAINNRF	0.959916	508-514	Perfert Match
ELLVALE	0.996308	440-446	Perfert Match
ELCPSPL	0.984177	62-68	Perfert Match
EFIAEEF	0.973629	131-137	Perfert Match
EFEQVEG	0.993143	412-418	Perfert Match
EDKGNGC	0.982595	474-480	Perfert Match
EDTKIDL	0.989979	428-434	Perfert Match
ENGWQGL	0.996308	354-360	Perfert Match
ENAEDKG	0.98154	471-477	Perfert Match
ENQHTID	0.997363	446-452	Perfert Match
EKYVEDT	0.976266	424-430	Perfert Match
EKYHQIE	0.991561	404-410	Perfert Match
EKEFEQV	0.993143	410-416	Perfert Match
EKTNEKY	0.974684	400-406	Unperfert Match	EKPNEKY
EQVEGRI	0.990506	414-420	Perfert Match
EMNKLFE	0.988924	457-463	Perfert Match
ESIRNGT	0.994198	493-499	Perfert Match
EPGDLIV	0.950949	251-257	Perfert Match
ERVRRQL	0.974684	463-469	Unperfert Match	ERVRHQL
KGNGCFE	0.982595	476-482	Perfert Match
KLATGMR	0.993671	329-335	Perfert Match
KLFERVR	0.980485	460-466	Perfert Match
KLNRLIE	0.982595	394-400	Perfert Match
KLTQGYK	0.972046	520-526	Unperfert Match	KLIQGYK
KIDLWSY	0.989979	431-437	Perfert Match
KFEFIAE	0.971519	129-135	Perfert Match
KYVEDTK	0.976793	425-431	Perfert Match
KYVKQGS	0.979958	321-327	Perfert Match
KYHQIEK	0.99789	405-411	Perfert Match
KDIILWI	0.987342	526-532	Unperfert Match	KDIILWF
KNNPGRV	0.983122	209-215	Perfert Match
KEFEQVE	0.993671	411-417	Perfert Match
KKSTILN	0.955169	277-283	Perfert Match
KQGSLKL	0.986814	324-330	Perfert Match
KQNGKSG	0.974684	143-149	Perfert Match
KSGACKR	0.980485	147-153	Perfert Match
KSTILNT	0.957806	278-284	Perfert Match
KSTQAAI	0.988924	382-388	Perfert Match
KTLTDDQ	0.98154	39-45	Perfert Match
KTNEKYH	0.978376	401-407	Unperfert Match	KPNEKYH
KPFQNIS	0.956751	306-312	Perfert Match
KRANVND	0.957278	152-158	Perfert Match
QGVKLTQ	0.959388	517-523	Unperfert Match	QGVKLIQ
QGLIDGW	0.98365	358-364	Perfert Match
QGYKDII	0.993143	523-529	Perfert Match
QGSLKLA	0.993143	325-331	Perfert Match
QAAIDQI	0.985232	385-391	Perfert Match
QVEGRIQ	0.993671	415-421	Perfert Match
QLRENAE	0.996308	468-474	Perfert Match
QINGKLN	0.984705	390-396	Perfert Match
QIEKEFE	0.994726	408-414	Perfert Match
QIQGVKL	0.968354	515-521	Perfert Match
QDLEKYV	0.975211	421-427	Perfert Match
QNGNIRC	0.967827	554-560	Perfert Match
QNGKSGA	0.979958	144-150	Perfert Match
QNAEGTG	0.994198	370-376	Perfert Match
QNYTGNP	0.974684	17-23	Perfert Match
QELVESQ	0.953586	52-58	Perfert Match
QKKSTIL	0.957278	276-282	Perfert Match
QSGRISF	0.969937	239-245	Unperfert Match	LSSRISF
QSLRSIL	0.993671	118-124	Perfert Match
QHTIDVT	0.992089	448-454	Perfert Match
MVKTLTD	0.973629	37-43	Perfert Match
MNKLFER	0.985759	458-464	Perfert Match
MRNIPEK	0.974156	334-340	Perfert Match
SGACKRA	0.982068	148-154	Perfert Match
SGRISFY	0.969937	240-246	Unperfert Match	SSRISFY
SLKLATG	0.993671	327-333	Perfert Match
SLRSILA	0.993671	119-125	Perfert Match
SILANNG	0.981013	122-128	Perfert Match
SISCFLL	0.968882	535-541	Perfert Match
SIRNGTY	0.993671	494-500	Perfert Match
SFYWTIV	0.983122	244-250	Perfert Match
SFSISCF	0.992616	533-539	Perfert Match
SYNAELL	0.99789	436-442	Perfert Match
SEMNKLF	0.989979	456-462	Perfert Match
SQNYTGN	0.972046	16-22	Perfert Match
SSQNYTG	0.958861	15-21	Perfert Match
STQAAID	0.987869	383-389	Perfert Match
SCVSKCH	0.955696	290-296	Perfert Match
SCFLLVA	0.953586	537-543	Perfert Match
SPGCDHL	0.968354	85-91	Perfert Match
SRPWVRG	0.965717	232-238	Perfert Match
TGNPVIC	0.993143	20-26	Perfert Match
TGMRNIP	0.992616	332-338	Perfert Match
TGTAADL	0.995253	375-381	Perfert Match
TAADLKS	0.993671	377-383	Perfert Match
TVKQNGK	0.978376	141-147	Perfert Match
TIGNLIA	0.972574	260-266	Perfert Match
TIVEPGD	0.987869	248-254	Perfert Match
TIDVTDS	0.990506	450-456	Perfert Match
TDSEMNK	0.987869	454-460	Perfert Match
TNEKYHQ	0.989451	402-408	Unperfert Match	PNEKYHQ
TKIDLWS	0.990506	430-436	Perfert Match
TQGYKDI	0.979958	522-528	Unperfert Match	IQGYKDI
TQAAIDQ	0.986814	384-390	Perfert Match
TMVKTLT	0.978376	36-42	Perfert Match
TTKPFQN	0.950949	304-310	Perfert Match
TCYPFDV	0.984177	108-114	Perfert Match
CVSKCHT	0.955169	291-297	Perfert Match
CIESIRN	0.996835	491-497	Perfert Match
CFLLVAL	0.953586	538-544	Perfert Match
CYPFDVP	0.989979	109-115	Perfert Match
CKRANVN	0.958333	151-157	Perfert Match
CQNGNIR	0.969409	553-559	Perfert Match
CPKYVKQ	0.983122	319-325	Perfert Match
PGDLIVF	0.952004	252-258	Perfert Match
PGCDHLN	0.964135	86-92	Perfert Match
PGRVTVS	0.988397	212-218	Perfert Match
PLQNLTK	0.985759	175-181	Perfert Match
PIGSCVS	0.953059	287-293	Perfert Match
PFDVPDY	0.971519	111-117	Perfert Match
PFQNISR	0.950422	307-313	Perfert Match
PWVRGQS	0.969409	234-240	Unperfert Match	PWVRGLS
PDYQSLR	0.974684	115-121	Perfert Match
PNIGSRP	0.985232	228-234	Perfert Match
PKYVKQG	0.980485	320-326	Perfert Match
PRGHYKL	0.992616	267-273	Perfert Match
HQIEKEF	0.998945	407-413	Perfert Match
HQNAEGT	0.994198	369-375	Perfert Match
HTIDVTD	0.991561	449-455	Perfert Match
RGLFGAI	0.982068	343-349	Perfert Match
RGQSGRI	0.976266	237-243	Unperfert Match	RGLSSRI
RGHYKLN	0.987342	268-274	Perfert Match
RANVNDF	0.958333	153-159	Perfert Match
RVRRQLR	0.976793	464-470	Unperfert Match	RVRHQLR
RLIEKTN	0.969937	397-403	Unperfert Match	RLIEKPN
RLYIWGV	0.991034	189-195	Perfert Match
RIQDLEK	0.974684	419-425	Perfert Match
RISFYWT	0.974156	242-248	Perfert Match
RFQIQGV	0.981013	513-519	Perfert Match
RNGTYDH	0.972046	496-502	Perfert Match
RNIPEKA	0.955696	335-341	Perfert Match
RENAEDK	0.981013	470-476	Perfert Match
RQLRENA	0.988924	467-473	Unperfert Match	HQLRENA
RSILANN	0.981013	121-127	Perfert Match
RPWVRGQ	0.9673	233-239	Unperfert Match	RPWVRGL
RHQNAEG	0.992616	368-374	Perfert Match
RRQLREN	0.98154	466-472	Unperfert Match	RHQLREN
GALGSPGC	0.982595	81-88	Perfert Match
GAIAGFIE	0.996308	347-354	Perfert Match
GACKRANV	0.960443	149-156	Perfert Match
GVKLTQGY	0.966245	518-525	Unperfert Match	GVKLIQGY
GVHHPSTD	0.991034	194-201	Perfert Match
GLIDGWYG	0.984177	359-366	Perfert Match
GLFGAIAG	0.993143	344-351	Perfert Match
GFIENGWQ	0.996308	351-358	Perfert Match
GFRHQNAE	0.992089	366-373	Perfert Match
GWYGFRHQ	0.996308	363-370	Perfert Match
GWQGLIDG	0.984177	356-363	Perfert Match
GYKDIILW	0.993143	524-531	Perfert Match
GDLIVFNT	0.950949	253-260	Perfert Match
GDYARLYI	0.977848	185-192	Perfert Match
GDCPKYVK	0.957806	317-324	Perfert Match
GNGCFEIF	0.997363	477-484	Perfert Match
GNLIAPRG	0.991034	262-269	Perfert Match
GNIRCQIC	0.952004	556-563	Perfert Match
GKLNRLIE	0.980485	393-400	Perfert Match
GKFEFIAE	0.971519	128-135	Perfert Match
GKSGACKR	0.979958	146-153	Perfert Match
GQSGRISF	0.964662	238-245	Unperfert Match	GLSSRISF
GMRNIPEK	0.974156	333-340	Perfert Match
GSLKLATG	0.991561	326-333	Perfert Match
GSCVSKCH	0.955696	289-296	Perfert Match
GSPGCDHL	0.968354	84-91	Perfert Match
GSRPWVRG	0.962553	231-238	Perfert Match
GTGTAADL	0.995253	374-381	Perfert Match
GTAADLKS	0.993671	376-383	Perfert Match
GTMVKTLT	0.978376	35-42	Perfert Match
GRIQDLEK	0.974156	418-425	Perfert Match
GRISFYWT	0.970464	241-248	Unperfert Match	SRISFYWT
AGFIENGW	0.996835	350-357	Perfert Match
AAIDQING	0.976793	386-393	Perfert Match
AADLKSTQ	0.993143	378-385	Perfert Match
ALGSPGCD	0.99789	82-89	Perfert Match
ALENQHTI	0.997363	444-451	Perfert Match
AIAGFIEN	0.995253	348-355	Perfert Match
AIDQINGK	0.979958	387-394	Perfert Match
AINNRFQI	0.957278	509-516	Perfert Match
AFILWACQ	0.952532	547-554	Perfert Match
AYPLQNLT	0.975738	173-180	Perfert Match
ADLKSTQA	0.988924	379-386	Perfert Match
ANNGKFEF	0.973629	125-132	Perfert Match
AEGTGTAA	0.991561	372-379	Perfert Match
AELLVALE	0.996308	439-446	Perfert Match
AEDKGNGC	0.982068	473-480	Perfert Match
AQELVESQ	0.953586	51-58	Perfert Match
ATGMRNIP	0.992616	331-338	Perfert Match
ACKRANVN	0.958333	150-157	Perfert Match
ACQNGNIR	0.968882	552-559	Perfert Match
APRGHYKL	0.992616	266-273	Perfert Match
ARLYIWGV	0.985232	188-195	Perfert Match
VALENQHT	0.996308	443-450	Perfert Match
VFNTIGNL	0.974156	257-264	Perfert Match
VEGRIQDL	0.993143	416-423	Perfert Match
VEDTKIDL	0.987342	427-434	Perfert Match
VEPGDLIV	0.950949	250-257	Perfert Match
VKLTQGYK	0.965717	519-526	Unperfert Match	VKLIQGYK
VKQGSLKL	0.982595	323-330	Perfert Match
VKQNGKSG	0.972574	142-149	Perfert Match
VKTLTDDQ	0.98154	38-45	Perfert Match
VTDSEMNK	0.984705	453-460	Perfert Match
VPDYQSLR	0.970992	114-121	Perfert Match
VRGQSGRI	0.975211	236-243	Unperfert Match	VRGLSSRI
VRRQLREN	0.978903	465-472	Unperfert Match	VRHQLREN
LGSPGCDH	0.969409	83-90	Perfert Match
LANNGKFE	0.974156	124-131	Perfert Match
LATGMRNI	0.992089	330-337	Perfert Match
LVALENQH	0.99789	442-449	Perfert Match
LLVALENQ	0.996308	441-448	Perfert Match
LIAPRGHY	0.989979	264-271	Perfert Match
LIDGWYGF	0.984177	360-367	Perfert Match
LIEKTNEK	0.964135	398-405	Unperfert Match	LIEKPNEK
LFGAIAGF	0.993143	345-352	Perfert Match
LFERVRRQ	0.974684	461-468	Unperfert Match	LFERVRHQ
LWACQNGN	0.98365	550-557	Perfert Match
LWISFSIS	0.988924	530-537	Unperfert Match	LWFSFSIS
LWSYNAEL	0.997363	434-441	Perfert Match
LYIWGVHH	0.995253	190-197	Perfert Match
LYKNNPGR	0.982068	207-214	Perfert Match
LNRLIEKT	0.970992	395-402	Unperfert Match	LNRLIEKP
LENQHTID	0.997363	445-452	Perfert Match
LEKYVEDT	0.976266	423-430	Perfert Match
LKLATGMR	0.993671	328-335	Perfert Match
LKSTQAAI	0.987869	381-388	Perfert Match
LTQGYKDI	0.979958	521-528	Unperfert Match	LIQGYKDI
LRENAEDK	0.979958	469-476	Perfert Match
LRSILANN	0.97943	120-127	Perfert Match
IGDCPKYV	0.952532	316-323	Perfert Match
IGNLIAPR	0.972046	261-268	Perfert Match
IGSCVSKC	0.959388	288-295	Perfert Match
IGSRPWVR	0.964135	230-237	Perfert Match
IAGFIENG	0.995253	349-356	Perfert Match
IAPRGHYK	0.986814	265-272	Perfert Match
IVFNTIGN	0.973629	256-263	Perfert Match
IVEPGDLI	0.953586	249-256	Perfert Match
ILANNGKF	0.973629	123-130	Perfert Match
ILWACQNG	0.952004	549-556	Perfert Match
ILWISFSI	0.988924	529-536	Unperfert Match	ILWFSFSI
IILWISFS	0.987869	528-535	Unperfert Match	IILWFSFS
IWGVHHPS	0.995781	192-199	Perfert Match
IDGWYGFR	0.98365	361-368	Perfert Match
IDVTDSEM	0.989979	451-458	Perfert Match
IDLWSYNA	0.989979	432-439	Perfert Match
IDQINGKL	0.979958	388-395	Perfert Match
INGKLNRL	0.98365	391-398	Perfert Match
IENGWQGL	0.995781	353-360	Perfert Match
IEKEFEQV	0.993143	409-416	Perfert Match
IEKTNEKY	0.965717	399-406	Unperfert Match	IEKPNEKY
IESIRNGT	0.993671	492-499	Perfert Match
IQGVKLTQ	0.957806	516-523	Unperfert Match	IQGVKLIQ
IQDLEKYV	0.972574	420-427	Perfert Match
ISFYWTIV	0.972574	243-250	Perfert Match
ISFSISCF	0.986287	532-539	Unperfert Match	FSFSISCF
ISCFLLVA	0.950422	536-543	Perfert Match
IRNGTYDH	0.972046	495-502	Perfert Match
FGAIAGFI	0.993671	346-353	Perfert Match
FIAEEFQW	0.955696	132-139	Perfert Match
FILWACQN	0.951477	548-555	Perfert Match
FIENGWQG	0.996308	352-359	Perfert Match
FFNRLNWL	0.973101	159-166	Perfert Match
FYWTIVEP	0.981013	245-252	Perfert Match
FDVPDYQS	0.970992	112-119	Perfert Match
FNTIGNLI	0.970992	258-265	Perfert Match
FEFIAEEF	0.972574	130-137	Perfert Match
FEQVEGRI	0.990506	413-420	Perfert Match
FERVRRQL	0.974684	462-469	Unperfert Match	FERVRHQL
FQIQGVKL	0.968354	514-521	Perfert Match
FSISCFLL	0.968882	534-541	Perfert Match
FRHQNAEG	0.992089	367-374	Perfert Match
WGVHHPST	0.997363	193-200	Perfert Match
WACQNGNI	0.969937	551-558	Perfert Match
WVRGQSGR	0.9673	235-242	Unperfert Match	WVRGLSSR
WISFSISC	0.986287	531-538	Unperfert Match	WFSFSISC
WYGFRHQN	0.996308	364-371	Perfert Match
WQGLIDGW	0.98365	357-364	Perfert Match
WSYNAELL	0.99789	435-442	Perfert Match
WTIVEPGD	0.987869	247-254	Perfert Match
YGFRHQNA	0.992089	365-372	Perfert Match
YARLYIWG	0.986287	187-194	Perfert Match
YVEDTKID	0.987869	426-433	Perfert Match
YVKQGSLK	0.982068	322-329	Perfert Match
YIWGVHHP	0.995781	191-198	Perfert Match
YWTIVEPG	0.990506	246-253	Perfert Match
YNAELLVA	0.995781	437-444	Perfert Match
YKDIILWI	0.987342	525-532	Unperfert Match	YKDIILWF
YKNNPGRV	0.982595	208-215	Perfert Match
YQSLRSIL	0.992089	117-124	Perfert Match
YTGNPVIC	0.989979	19-26	Perfert Match
YPLQNLTK	0.985759	174-181	Perfert Match
YPFDVPDY	0.971519	110-117	Perfert Match
YHQIEKEF	0.99789	406-413	Perfert Match
DGWYGFRH	0.995253	362-369	Perfert Match
DVTDSEMN	0.986814	452-459	Perfert Match
DVPDYQSL	0.970464	113-120	Perfert Match
DLWSYNAE	0.998945	433-440	Perfert Match
DLEKYVED	0.974684	422-429	Perfert Match
DLKSTQAA	0.990506	380-387	Perfert Match
DIILWISF	0.987342	527-534	Unperfert Match	DIILWFSF
DFFNRLNW	0.972046	158-165	Perfert Match
DYARLYIW	0.977848	186-193	Perfert Match
DYQSLRSI	0.975211	116-123	Perfert Match
DKGNGCFE	0.982068	475-482	Perfert Match
DQINGKLN	0.983122	389-396	Perfert Match
DSEMNKLF	0.989451	455-462	Perfert Match
DTKIDLWS	0.989979	429-436	Perfert Match
DTCYPFDV	0.983122	107-114	Perfert Match
DCPKYVKQ	0.958333	318-325	Perfert Match
NGALGSPG	0.981013	80-87	Perfert Match
NGWQGLID	0.983122	355-362	Perfert Match
NGDYARLY	0.968354	184-191	Perfert Match
NGNIRCQI	0.952532	555-562	Perfert Match
NGKLNRLI	0.975738	392-399	Perfert Match
NGKFEFIA	0.971519	127-134	Perfert Match
NGKSGACK	0.978903	145-152	Perfert Match
NGTMVKTL	0.982595	34-41	Perfert Match
NGCFEIFH	0.997363	478-485	Perfert Match
NAEGTGTA	0.993143	371-378	Perfert Match
NAELLVAL	0.996308	438-445	Perfert Match
NAEDKGNG	0.982068	472-479	Perfert Match
NLIAPRGH	0.989979	263-270	Perfert Match
NIGSRPWV	0.964662	229-236	Perfert Match
NYTGNPVI	0.978376	18-25	Perfert Match
NDFFNRLN	0.959916	157-164	Perfert Match
NNGDYARL	0.967827	183-190	Perfert Match
NNGKFEFI	0.973629	126-133	Perfert Match
NNPGRVTV	0.982068	210-217	Perfert Match
NEKYHQIE	0.990506	403-410	Perfert Match
NKLFERVR	0.977321	459-466	Perfert Match
NQHTIDVT	0.992089	447-454	Perfert Match
NTIGNLIA	0.971519	259-266	Perfert Match
NPGRVTVS	0.983122	211-218	Perfert Match
NRLIEKTN	0.969937	396-403	Unperfert Match	NRLIEKPN
NRFQIQGV	0.963608	512-519	Perfert Match
EGTGTAAD	0.995253	373-380	Perfert Match
EGRIQDLE	0.994198	417-424	Perfert Match
EAINNRFQ	0.957278	508-515	Perfert Match
ELLVALEN	0.996308	440-447	Perfert Match
EFIAEEFQ	0.954114	131-138	Perfert Match
EFEQVEGR	0.992616	412-419	Perfert Match
EDKGNGCF	0.98154	474-481	Perfert Match
EDTKIDLW	0.989979	428-435	Perfert Match
ENGWQGLI	0.984705	354-361	Perfert Match
ENAEDKGN	0.98154	471-478	Perfert Match
ENQHTIDV	0.994198	446-453	Perfert Match
EKYVEDTK	0.976266	424-431	Perfert Match
EKYHQIEK	0.991561	404-411	Perfert Match
EKEFEQVE	0.993143	410-417	Perfert Match
EKTNEKYH	0.974684	400-407	Unperfert Match	EKPNEKYH
EQVEGRIQ	0.990506	414-421	Perfert Match
EMNKLFER	0.985232	457-464	Perfert Match
ESIRNGTY	0.993671	493-500	Perfert Match
EPGDLIVF	0.950422	251-258	Perfert Match
ERVRRQLR	0.974684	463-470	Unperfert Match	ERVRHQLR
KGNGCFEI	0.982068	476-483	Perfert Match
KLATGMRN	0.993143	329-336	Perfert Match
KLFERVRR	0.972046	460-467	Unperfert Match	KLFERVRH
KLNRLIEK	0.971519	394-401	Perfert Match
KLTQGYKD	0.971519	520-527	Unperfert Match	KLIQGYKD
KIDLWSYN	0.989979	431-438	Perfert Match
KFEFIAEE	0.965717	129-136	Perfert Match
KYVEDTKI	0.967827	425-432	Perfert Match
KYVKQGSL	0.979958	321-328	Perfert Match
KYHQIEKE	0.99789	405-412	Perfert Match
KDIILWIS	0.986814	526-533	Unperfert Match	KDIILWFS
KNNPGRVT	0.978376	209-216	Perfert Match
KEFEQVEG	0.993143	411-418	Perfert Match
KKSTILNT	0.954114	277-284	Perfert Match
KQGSLKLA	0.986814	324-331	Perfert Match
KQNGKSGA	0.974684	143-150	Perfert Match
KSGACKRA	0.979958	147-154	Perfert Match
KSTQAAID	0.987342	382-389	Perfert Match
KTNEKYHQ	0.977848	401-408	Unperfert Match	KPNEKYHQ
KRANVNDF	0.957278	152-159	Perfert Match
QGVKLTQG	0.958861	517-524	Unperfert Match	QGVKLIQG
QGLIDGWY	0.983122	358-365	Perfert Match
QGYKDIIL	0.993143	523-530	Perfert Match
QGSLKLAT	0.991561	325-332	Perfert Match
QAAIDQIN	0.977848	385-392	Perfert Match
QVEGRIQD	0.992089	415-422	Perfert Match
QLRENAED	0.995781	468-475	Perfert Match
QINGKLNR	0.98365	390-397	Perfert Match
QIEKEFEQ	0.994198	408-415	Perfert Match
QIQGVKLT	0.955169	515-522	Unperfert Match	QIQGVKLI
QDLEKYVE	0.975211	421-428	Perfert Match
QNGNIRCQ	0.965717	554-561	Perfert Match
QNGKSGAC	0.979958	144-151	Perfert Match
QNAEGTGT	0.994198	370-377	Perfert Match
QNYTGNPV	0.974684	17-24	Perfert Match
QSGRISFY	0.969937	239-246	Unperfert Match	LSSRISFY
QSLRSILA	0.993143	118-125	Perfert Match
QHTIDVTD	0.991561	448-455	Perfert Match
MVKTLTDD	0.972574	37-44	Perfert Match
MNKLFERV	0.98365	458-465	Perfert Match
MRNIPEKA	0.955696	334-341	Perfert Match
SGACKRAN	0.972046	148-155	Perfert Match
SGRISFYW	0.969409	240-247	Unperfert Match	SSRISFYW
SLKLATGM	0.993671	327-334	Perfert Match
SLRSILAN	0.97943	119-126	Perfert Match
SILANNGK	0.974156	122-129	Perfert Match
SISCFLLV	0.950422	535-542	Perfert Match
SIRNGTYD	0.972574	494-501	Perfert Match
SFYWTIVE	0.979958	244-251	Perfert Match
SFSISCFL	0.992616	533-540	Perfert Match
SYNAELLV	0.996308	436-443	Perfert Match
SEMNKLFE	0.987869	456-463	Perfert Match
SQNYTGNP	0.971519	16-23	Perfert Match
SSQNYTGN	0.958333	15-22	Perfert Match
STQAAIDQ	0.985759	383-390	Perfert Match
SCVSKCHT	0.955169	290-297	Perfert Match
SCFLLVAL	0.953586	537-544	Perfert Match
SPGCDHLN	0.964135	85-92	Perfert Match
SRPWVRGQ	0.964135	232-239	Unperfert Match	SRPWVRGL
TGMRNIPE	0.992089	332-339	Perfert Match
TGTAADLK	0.994726	375-382	Perfert Match
TAADLKST	0.993671	377-384	Perfert Match
TVKQNGKS	0.977848	141-148	Perfert Match
TIGNLIAP	0.972046	260-267	Perfert Match
TIVEPGDL	0.954114	248-255	Perfert Match
TIDVTDSE	0.989979	450-457	Perfert Match
TDSEMNKL	0.986814	454-461	Perfert Match
TNEKYHQI	0.989451	402-409	Unperfert Match	PNEKYHQI
TKIDLWSY	0.989979	430-437	Perfert Match
TQGYKDII	0.979958	522-529	Unperfert Match	IQGYKDII
TQAAIDQI	0.985232	384-391	Perfert Match
TMVKTLTD	0.973629	36-43	Perfert Match
TCYPFDVP	0.981013	108-115	Perfert Match
CIESIRNG	0.994198	491-498	Perfert Match
CYPFDVPD	0.973101	109-116	Perfert Match
CKRANVND	0.957278	151-158	Perfert Match
CQNGNIRC	0.967827	553-560	Perfert Match
CPKYVKQG	0.980485	319-326	Perfert Match
PGDLIVFN	0.950949	252-259	Perfert Match
PGRVTVST	0.988397	212-219	Perfert Match
PFDVPDYQ	0.970992	111-118	Perfert Match
PWVRGQSG	0.9673	234-241	Unperfert Match	PWVRGLSS
PDYQSLRS	0.974156	115-122	Perfert Match
PNIGSRPW	0.966245	228-235	Perfert Match
PKYVKQGS	0.979958	320-327	Perfert Match
PRGHYKLN	0.987342	267-274	Perfert Match
HQIEKEFE	0.994726	407-414	Perfert Match
HQNAEGTG	0.994198	369-376	Perfert Match
HTIDVTDS	0.990506	449-456	Perfert Match
RGLFGAIA	0.98154	343-350	Perfert Match
RGQSGRIS	0.975738	237-244	Unperfert Match	RGLSSRIS
RANVNDFF	0.958333	153-160	Perfert Match
RVRRQLRE	0.976266	464-471	Unperfert Match	RVRHQLRE
RLIEKTNE	0.963608	397-404	Unperfert Match	RLIEKPNE
RLYIWGVH	0.991034	189-196	Perfert Match
RIQDLEKY	0.974684	419-426	Perfert Match
RISFYWTI	0.973101	242-249	Perfert Match
RFQIQGVK	0.968354	513-520	Perfert Match
RNGTYDHD	0.957806	496-503	Perfert Match
RENAEDKG	0.981013	470-477	Perfert Match
RQLRENAE	0.988397	467-474	Unperfert Match	HQLRENAE
RSILANNG	0.981013	121-128	Perfert Match
RPWVRGQS	0.9673	233-240	Unperfert Match	RPWVRGLS
RHQNAEGT	0.992616	368-375	Perfert Match
RRQLRENA	0.981013	466-473	Unperfert Match	RHQLRENA
GALGSPGCD	0.98154	81-89	Perfert Match
GAIAGFIEN	0.995253	347-355	Perfert Match
GVKLTQGYK	0.965717	518-526	Unperfert Match	GVKLIQGYK
GLIDGWYGF	0.984177	359-367	Perfert Match
GLFGAIAGF	0.993143	344-352	Perfert Match
GFIENGWQG	0.996308	351-359	Perfert Match
GFRHQNAEG	0.992089	366-374	Perfert Match
GWYGFRHQN	0.996308	363-371	Perfert Match
GWQGLIDGW	0.98365	356-364	Perfert Match
GYKDIILWI	0.986814	524-532	Unperfert Match	GYKDIILWF
GDYARLYIW	0.977321	185-193	Perfert Match
GDCPKYVKQ	0.957806	317-325	Perfert Match
GNGCFEIFH	0.997363	477-485	Perfert Match
GNLIAPRGH	0.989451	262-270	Perfert Match
GKLNRLIEK	0.969409	393-401	Perfert Match
GKFEFIAEE	0.965717	128-136	Perfert Match
GKSGACKRA	0.97943	146-154	Perfert Match
GQSGRISFY	0.964662	238-246	Unperfert Match	GLSSRISFY
GMRNIPEKA	0.955696	333-341	Perfert Match
GSLKLATGM	0.991561	326-334	Perfert Match
GSCVSKCHT	0.955169	289-297	Perfert Match
GSPGCDHLN	0.964135	84-92	Perfert Match
GSRPWVRGQ	0.96097	231-239	Unperfert Match	GSRPWVRGL
GTGTAADLK	0.994726	374-382	Perfert Match
GTAADLKST	0.993671	376-384	Perfert Match
GTMVKTLTD	0.973629	35-43	Perfert Match
GRIQDLEKY	0.974156	418-426	Perfert Match
GRISFYWTI	0.969409	241-249	Unperfert Match	SRISFYWTI
AGFIENGWQ	0.995253	350-358	Perfert Match
AAIDQINGK	0.976266	386-394	Perfert Match
AADLKSTQA	0.987869	378-386	Perfert Match
ALGSPGCDH	0.969409	82-90	Perfert Match
ALENQHTID	0.996835	444-452	Perfert Match
AIAGFIENG	0.995253	348-356	Perfert Match
AIDQINGKL	0.979958	387-395	Perfert Match
AYPLQNLTK	0.975211	173-181	Perfert Match
ADLKSTQAA	0.988924	379-387	Perfert Match
ANNGKFEFI	0.972574	125-133	Perfert Match
AEGTGTAAD	0.991034	372-380	Perfert Match
AELLVALEN	0.996308	439-447	Perfert Match
AEDKGNGCF	0.981013	473-481	Perfert Match
ATGMRNIPE	0.992089	331-339	Perfert Match
ACKRANVND	0.957278	150-158	Perfert Match
ACQNGNIRC	0.9673	552-560	Perfert Match
APRGHYKLN	0.987342	266-274	Perfert Match
ARLYIWGVH	0.985232	188-196	Perfert Match
VALENQHTI	0.996308	443-451	Perfert Match
VFNTIGNLI	0.9673	257-265	Perfert Match
VEGRIQDLE	0.992616	416-424	Perfert Match
VEDTKIDLW	0.987342	427-435	Perfert Match
VEPGDLIVF	0.950422	250-258	Perfert Match
VKLTQGYKD	0.96519	519-527	Unperfert Match	VKLIQGYKD
VKQGSLKLA	0.982595	323-331	Perfert Match
VKQNGKSGA	0.972574	142-150	Perfert Match
VTDSEMNKL	0.98365	453-461	Perfert Match
VPDYQSLRS	0.970464	114-122	Perfert Match
VRGQSGRIS	0.974684	236-244	Unperfert Match	VRGLSSRIS
VRRQLRENA	0.978376	465-473	Unperfert Match	VRHQLRENA
LGSPGCDHL	0.968354	83-91	Perfert Match
LANNGKFEF	0.973629	124-132	Perfert Match
LATGMRNIP	0.992089	330-338	Perfert Match
LVALENQHT	0.996308	442-450	Perfert Match
LLVALENQH	0.996308	441-449	Perfert Match
LIAPRGHYK	0.986814	264-272	Perfert Match
LIDGWYGFR	0.982595	360-368	Perfert Match
LIEKTNEKY	0.963608	398-406	Unperfert Match	LIEKPNEKY
LFGAIAGFI	0.992616	345-353	Perfert Match
LFERVRRQL	0.973629	461-469	Unperfert Match	LFERVRHQL
LWACQNGNI	0.962025	550-558	Perfert Match
LWISFSISC	0.986287	530-538	Unperfert Match	LWFSFSISC
LWSYNAELL	0.997363	434-442	Perfert Match
LYIWGVHHP	0.995253	190-198	Perfert Match
LYKNNPGRV	0.982068	207-215	Perfert Match
LNRLIEKTN	0.969937	395-403	Unperfert Match	LNRLIEKPN
LENQHTIDV	0.994198	445-453	Perfert Match
LEKYVEDTK	0.976266	423-431	Perfert Match
LKLATGMRN	0.993143	328-336	Perfert Match
LKSTQAAID	0.986287	381-389	Perfert Match
LTQGYKDII	0.979958	521-529	Unperfert Match	LIQGYKDII
LRENAEDKG	0.979958	469-477	Perfert Match
LRSILANNG	0.97943	120-128	Perfert Match
IGNLIAPRG	0.972046	261-269	Perfert Match
IGSCVSKCH	0.954114	288-296	Perfert Match
IGSRPWVRG	0.962553	230-238	Perfert Match
IAGFIENGW	0.995253	349-357	Perfert Match
IAPRGHYKL	0.985759	265-273	Perfert Match
IVFNTIGNL	0.973629	256-264	Perfert Match
ILANNGKFE	0.972046	123-131	Perfert Match
ILWACQNGN	0.951477	549-557	Perfert Match
ILWISFSIS	0.988924	529-537	Unperfert Match	ILWFSFSIS
IILWISFSI	0.984705	528-536	Unperfert Match	IILWFSFSI
IWGVHHPST	0.995253	192-200	Perfert Match
IDGWYGFRH	0.98365	361-369	Perfert Match
IDVTDSEMN	0.986814	451-459	Perfert Match
IDLWSYNAE	0.989979	432-440	Perfert Match
IDQINGKLN	0.979958	388-396	Perfert Match
INGKLNRLI	0.974156	391-399	Perfert Match
IENGWQGLI	0.984177	353-361	Perfert Match
IEKEFEQVE	0.993143	409-417	Perfert Match
IEKTNEKYH	0.965717	399-407	Unperfert Match	IEKPNEKYH
IESIRNGTY	0.993671	492-500	Perfert Match
IQGVKLTQG	0.957278	516-524	Unperfert Match	IQGVKLIQG
IQDLEKYVE	0.972574	420-428	Perfert Match
ISFYWTIVE	0.969409	243-251	Perfert Match
ISFSISCFL	0.986287	532-540	Unperfert Match	FSFSISCFL
ISCFLLVAL	0.950422	536-544	Perfert Match
IRNGTYDHD	0.957806	495-503	Perfert Match
FGAIAGFIE	0.993671	346-354	Perfert Match
FILWACQNG	0.950949	548-556	Perfert Match
FIENGWQGL	0.995781	352-360	Perfert Match
FYWTIVEPG	0.979958	245-253	Perfert Match
FDVPDYQSL	0.969409	112-120	Perfert Match
FNTIGNLIA	0.970992	258-266	Perfert Match
FEFIAEEFQ	0.953059	130-138	Perfert Match
FEQVEGRIQ	0.990506	413-421	Perfert Match
FERVRRQLR	0.974684	462-470	Unperfert Match	FERVRHQLR
FQIQGVKLT	0.955169	514-522	Unperfert Match	FQIQGVKLI
FSISCFLLV	0.950422	534-542	Perfert Match
FRHQNAEGT	0.992089	367-375	Perfert Match
WGVHHPSTD	0.991034	193-201	Perfert Match
WACQNGNIR	0.968882	551-559	Perfert Match
WVRGQSGRI	0.959916	235-243	Unperfert Match	WVRGLSSRI
WISFSISCF	0.986287	531-539	Unperfert Match	WFSFSISCF
WYGFRHQNA	0.991561	364-372	Perfert Match
WQGLIDGWY	0.983122	357-365	Perfert Match
WSYNAELLV	0.996308	435-443	Perfert Match
WTIVEPGDL	0.954114	247-255	Perfert Match
YGFRHQNAE	0.991561	365-373	Perfert Match
YARLYIWGV	0.984705	187-195	Perfert Match
YVEDTKIDL	0.987342	426-434	Perfert Match
YVKQGSLKL	0.98154	322-330	Perfert Match
YIWGVHHPS	0.995781	191-199	Perfert Match
YWTIVEPGD	0.987869	246-254	Perfert Match
YNAELLVAL	0.995781	437-445	Perfert Match
YKDIILWIS	0.986814	525-533	Unperfert Match	YKDIILWFS
YKNNPGRVT	0.977848	208-216	Perfert Match
YQSLRSILA	0.991561	117-125	Perfert Match
YPFDVPDYQ	0.970992	110-118	Perfert Match
YHQIEKEFE	0.994198	406-414	Perfert Match
DGWYGFRHQ	0.994726	362-370	Perfert Match
DVTDSEMNK	0.984177	452-460	Perfert Match
DVPDYQSLR	0.970464	113-121	Perfert Match
DLWSYNAEL	0.997363	433-441	Perfert Match
DLEKYVEDT	0.974684	422-430	Perfert Match
DLKSTQAAI	0.987342	380-388	Perfert Match
DIILWISFS	0.986814	527-535	Unperfert Match	DIILWFSFS
DFFNRLNWL	0.972046	158-166	Perfert Match
DYARLYIWG	0.977848	186-194	Perfert Match
DYQSLRSIL	0.974684	116-124	Perfert Match
DKGNGCFEI	0.98154	475-483	Perfert Match
DQINGKLNR	0.982068	389-397	Perfert Match
DSEMNKLFE	0.987342	455-463	Perfert Match
DTKIDLWSY	0.989451	429-437	Perfert Match
DTCYPFDVP	0.979958	107-115	Perfert Match
DCPKYVKQG	0.956224	318-326	Perfert Match
NGALGSPGC	0.981013	80-88	Perfert Match
NGWQGLIDG	0.983122	355-363	Perfert Match
NGDYARLYI	0.966772	184-192	Perfert Match
NGNIRCQIC	0.950949	555-563	Perfert Match
NGKLNRLIE	0.971519	392-400	Perfert Match
NGKFEFIAE	0.971519	127-135	Perfert Match
NGKSGACKR	0.977848	145-153	Perfert Match
NGTMVKTLT	0.978376	34-42	Perfert Match
NAEGTGTAA	0.991561	371-379	Perfert Match
NAELLVALE	0.996308	438-446	Perfert Match
NAEDKGNGC	0.982068	472-480	Perfert Match
NLIAPRGHY	0.989979	263-271	Perfert Match
NIGSRPWVR	0.964135	229-237	Perfert Match
NYTGNPVIC	0.977848	18-26	Perfert Match
NDFFNRLNW	0.959916	157-165	Perfert Match
NNGDYARLY	0.967827	183-191	Perfert Match
NNGKFEFIA	0.965717	126-134	Perfert Match
NNPGRVTVS	0.98154	210-218	Perfert Match
NEKYHQIEK	0.990506	403-411	Perfert Match
NKLFERVRR	0.968882	459-467	Unperfert Match	NKLFERVRH
NQHTIDVTD	0.991561	447-455	Perfert Match
NTIGNLIAP	0.970992	259-267	Perfert Match
NPGRVTVST	0.983122	211-219	Perfert Match
NRLIEKTNE	0.963608	396-404	Unperfert Match	NRLIEKPNE
NRFQIQGVK	0.950949	512-520	Perfert Match
EGTGTAADL	0.994726	373-381	Perfert Match
EGRIQDLEK	0.974156	417-425	Perfert Match
EAINNRFQI	0.955696	508-516	Perfert Match
ELLVALENQ	0.996308	440-448	Perfert Match
EFIAEEFQW	0.954114	131-139	Perfert Match
EFEQVEGRI	0.990506	412-420	Perfert Match
EDKGNGCFE	0.98154	474-482	Perfert Match
EDTKIDLWS	0.989979	428-436	Perfert Match
ENGWQGLID	0.983122	354-362	Perfert Match
ENAEDKGNG	0.98154	471-479	Perfert Match
ENQHTIDVT	0.992089	446-454	Perfert Match
EKYVEDTKI	0.9673	424-432	Perfert Match
EKYHQIEKE	0.991561	404-412	Perfert Match
EKEFEQVEG	0.992616	410-418	Perfert Match
EKTNEKYHQ	0.974156	400-408	Unperfert Match	EKPNEKYHQ
EQVEGRIQD	0.988924	414-422	Perfert Match
EMNKLFERV	0.983122	457-465	Perfert Match
ESIRNGTYD	0.972574	493-501	Perfert Match
ERVRRQLRE	0.974156	463-471	Unperfert Match	ERVRHQLRE
KGNGCFEIF	0.982068	476-484	Perfert Match
KLATGMRNI	0.989979	329-337	Perfert Match
KLFERVRRQ	0.972046	460-468	Unperfert Match	KLFERVRHQ
KLNRLIEKT	0.970464	394-402	Unperfert Match	KLNRLIEKP
KLTQGYKDI	0.9673	520-528	Unperfert Match	KLIQGYKDI
KIDLWSYNA	0.989979	431-439	Perfert Match
KFEFIAEEF	0.965717	129-137	Perfert Match
KYVEDTKID	0.967827	425-433	Perfert Match
KYVKQGSLK	0.977848	321-329	Perfert Match
KYHQIEKEF	0.99789	405-413	Perfert Match
KDIILWISF	0.986814	526-534	Unperfert Match	KDIILWFSF
KNNPGRVTV	0.976793	209-217	Perfert Match
KEFEQVEGR	0.992616	411-419	Perfert Match
KQGSLKLAT	0.985232	324-332	Perfert Match
KQNGKSGAC	0.974684	143-151	Perfert Match
KSGACKRAN	0.969937	147-155	Perfert Match
KSTQAAIDQ	0.985232	382-390	Perfert Match
KTNEKYHQI	0.977848	401-409	Unperfert Match	KPNEKYHQI
KRANVNDFF	0.957278	152-160	Perfert Match
QGVKLTQGY	0.958861	517-525	Unperfert Match	QGVKLIQGY
QGLIDGWYG	0.983122	358-366	Perfert Match
QGYKDIILW	0.993143	523-531	Perfert Match
QGSLKLATG	0.991561	325-333	Perfert Match
QAAIDQING	0.975738	385-393	Perfert Match
QVEGRIQDL	0.992089	415-423	Perfert Match
QLRENAEDK	0.979958	468-476	Perfert Match
QINGKLNRL	0.98154	390-398	Perfert Match
QIEKEFEQV	0.992616	408-416	Perfert Match
QIQGVKLTQ	0.955169	515-523	Unperfert Match	QIQGVKLIQ
QDLEKYVED	0.974684	421-429	Perfert Match
QNGNIRCQI	0.952532	554-562	Perfert Match
QNGKSGACK	0.978903	144-152	Perfert Match
QNAEGTGTA	0.992616	370-378	Perfert Match
QNYTGNPVI	0.973101	17-25	Perfert Match
QSGRISFYW	0.969409	239-247	Unperfert Match	LSSRISFYW
QSLRSILAN	0.978903	118-126	Perfert Match
QHTIDVTDS	0.990506	448-456	Perfert Match
MVKTLTDDQ	0.966772	37-45	Perfert Match
MNKLFERVR	0.975738	458-466	Perfert Match
SGACKRANV	0.959916	148-156	Perfert Match
SGRISFYWT	0.969409	240-248	Unperfert Match	SSRISFYWT
SLKLATGMR	0.992616	327-335	Perfert Match
SLRSILANN	0.97943	119-127	Perfert Match
SILANNGKF	0.973101	122-130	Perfert Match
SIRNGTYDH	0.972046	494-502	Perfert Match
SFYWTIVEP	0.979958	244-252	Perfert Match
SFSISCFLL	0.968354	533-541	Perfert Match
SYNAELLVA	0.995781	436-444	Perfert Match
SEMNKLFER	0.984177	456-464	Perfert Match
SQNYTGNPV	0.971519	16-24	Perfert Match
SSQNYTGNP	0.957806	15-23	Perfert Match
STQAAIDQI	0.984177	383-391	Perfert Match
SRPWVRGQS	0.964135	232-240	Unperfert Match	SRPWVRGLS
TGMRNIPEK	0.972574	332-340	Perfert Match
TGTAADLKS	0.993671	375-383	Perfert Match
TAADLKSTQ	0.992616	377-385	Perfert Match
TVKQNGKSG	0.969409	141-149	Perfert Match
TIGNLIAPR	0.972046	260-268	Perfert Match
TIVEPGDLI	0.953586	248-256	Perfert Match
TIDVTDSEM	0.988397	450-458	Perfert Match
TDSEMNKLF	0.986814	454-462	Perfert Match
TNEKYHQIE	0.988924	402-410	Unperfert Match	PNEKYHQIE
TKIDLWSYN	0.989979	430-438	Perfert Match
TQGYKDIIL	0.979958	522-530	Unperfert Match	IQGYKDIIL
TQAAIDQIN	0.977848	384-392	Perfert Match
TMVKTLTDD	0.972574	36-44	Perfert Match
TCYPFDVPD	0.964135	108-116	Perfert Match
CIESIRNGT	0.993671	491-499	Perfert Match
CYPFDVPDY	0.971519	109-117	Perfert Match
CKRANVNDF	0.957278	151-159	Perfert Match
CQNGNIRCQ	0.965717	553-561	Perfert Match
CPKYVKQGS	0.979958	319-327	Perfert Match
PGDLIVFNT	0.950949	252-260	Perfert Match
PFDVPDYQS	0.970992	111-119	Perfert Match
PWVRGQSGR	0.9673	234-242	Unperfert Match	PWVRGLSSR
PDYQSLRSI	0.972046	115-123	Perfert Match
PNIGSRPWV	0.964662	228-236	Perfert Match
PKYVKQGSL	0.979958	320-328	Perfert Match
HQIEKEFEQ	0.994198	407-415	Perfert Match
HQNAEGTGT	0.994198	369-377	Perfert Match
HTIDVTDSE	0.989979	449-457	Perfert Match
RGLFGAIAG	0.98154	343-351	Perfert Match
RGQSGRISF	0.964135	237-245	Unperfert Match	RGLSSRISF
RVRRQLREN	0.976266	464-472	Unperfert Match	RVRHQLREN
RLIEKTNEK	0.963608	397-405	Unperfert Match	RLIEKPNEK
RLYIWGVHH	0.991034	189-197	Perfert Match
RIQDLEKYV	0.972046	419-427	Perfert Match
RISFYWTIV	0.972574	242-250	Perfert Match
RFQIQGVKL	0.968354	513-521	Perfert Match
RENAEDKGN	0.981013	470-478	Perfert Match
RQLRENAED	0.987869	467-475	Unperfert Match	HQLRENAED
RSILANNGK	0.974156	121-129	Perfert Match
RPWVRGQSG	0.96519	233-241	Unperfert Match	RPWVRGLSS
RHQNAEGTG	0.992616	368-376	Perfert Match
RRQLRENAE	0.980485	466-474	Unperfert Match	RHQLRENAE
GALGSPGCDH	0.953059	81-90	Perfert Match
GAIAGFIENG	0.995253	347-356	Perfert Match
GVKLTQGYKD	0.96519	518-527	Unperfert Match	GVKLIQGYKD
GLIDGWYGFR	0.982595	359-368	Perfert Match
GLFGAIAGFI	0.992616	344-353	Perfert Match
GFIENGWQGL	0.995781	351-360	Perfert Match
GFRHQNAEGT	0.992089	366-375	Perfert Match
GWYGFRHQNA	0.991561	363-372	Perfert Match
GWQGLIDGWY	0.983122	356-365	Perfert Match
GYKDIILWIS	0.986287	524-533	Unperfert Match	GYKDIILWFS
GDYARLYIWG	0.977321	185-194	Perfert Match
GDCPKYVKQG	0.955696	317-326	Perfert Match
GNLIAPRGHY	0.989451	262-271	Perfert Match
GKLNRLIEKT	0.968354	393-402	Unperfert Match	GKLNRLIEKP
GKFEFIAEEF	0.965717	128-137	Perfert Match
GKSGACKRAN	0.969409	146-155	Perfert Match
GQSGRISFYW	0.964135	238-247	Unperfert Match	GLSSRISFYW
GSLKLATGMR	0.990506	326-335	Perfert Match
GSRPWVRGQS	0.96097	231-240	Unperfert Match	GSRPWVRGLS
GTGTAADLKS	0.993671	374-383	Perfert Match
GTAADLKSTQ	0.992616	376-385	Perfert Match
GTMVKTLTDD	0.972574	35-44	Perfert Match
GRIQDLEKYV	0.971519	418-427	Perfert Match
GRISFYWTIV	0.968882	241-250	Unperfert Match	SRISFYWTIV
AGFIENGWQG	0.995253	350-359	Perfert Match
AAIDQINGKL	0.976266	386-395	Perfert Match
AADLKSTQAA	0.987869	378-387	Perfert Match
ALGSPGCDHL	0.968354	82-91	Perfert Match
ALENQHTIDV	0.993671	444-453	Perfert Match
AIAGFIENGW	0.995253	348-357	Perfert Match
AIDQINGKLN	0.979958	387-396	Perfert Match
ADLKSTQAAI	0.985759	379-388	Perfert Match
ANNGKFEFIA	0.964662	125-134	Perfert Match
AEGTGTAADL	0.990506	372-381	Perfert Match
AELLVALENQ	0.996308	439-448	Perfert Match
AEDKGNGCFE	0.981013	473-482	Perfert Match
ATGMRNIPEK	0.972574	331-340	Perfert Match
ACKRANVNDF	0.957278	150-159	Perfert Match
ACQNGNIRCQ	0.96519	552-561	Perfert Match
ARLYIWGVHH	0.985232	188-197	Perfert Match
VALENQHTID	0.995781	443-452	Perfert Match
VFNTIGNLIA	0.9673	257-266	Perfert Match
VEGRIQDLEK	0.972574	416-425	Perfert Match
VEDTKIDLWS	0.987342	427-436	Perfert Match
VKLTQGYKDI	0.96097	519-528	Unperfert Match	VKLIQGYKDI
VKQGSLKLAT	0.981013	323-332	Perfert Match
VKQNGKSGAC	0.972574	142-151	Perfert Match
VTDSEMNKLF	0.98365	453-462	Perfert Match
VPDYQSLRSI	0.968354	114-123	Perfert Match
VRGQSGRISF	0.96308	236-245	Unperfert Match	VRGLSSRISF
VRRQLRENAE	0.977848	465-474	Unperfert Match	VRHQLRENAE
LGSPGCDHLN	0.964135	83-92	Perfert Match
LANNGKFEFI	0.972574	124-133	Perfert Match
LATGMRNIPE	0.991561	330-339	Perfert Match
LVALENQHTI	0.996308	442-451	Perfert Match
LLVALENQHT	0.994726	441-450	Perfert Match
LIAPRGHYKL	0.985759	264-273	Perfert Match
LIDGWYGFRH	0.982595	360-369	Perfert Match
LIEKTNEKYH	0.963608	398-407	Unperfert Match	LIEKPNEKYH
LFGAIAGFIE	0.992616	345-354	Perfert Match
LFERVRRQLR	0.973629	461-470	Unperfert Match	LFERVRHQLR
LWACQNGNIR	0.96097	550-559	Perfert Match
LWISFSISCF	0.986287	530-539	Unperfert Match	LWFSFSISCF
LWSYNAELLV	0.995781	434-443	Perfert Match
LYIWGVHHPS	0.995253	190-199	Perfert Match
LYKNNPGRVT	0.977321	207-216	Perfert Match
LNRLIEKTNE	0.963608	395-404	Unperfert Match	LNRLIEKPNE
LENQHTIDVT	0.992089	445-454	Perfert Match
LEKYVEDTKI	0.9673	423-432	Perfert Match
LKLATGMRNI	0.989979	328-337	Perfert Match
LKSTQAAIDQ	0.984177	381-390	Perfert Match
LTQGYKDIIL	0.979958	521-530	Unperfert Match	LIQGYKDIIL
LRENAEDKGN	0.979958	469-478	Perfert Match
LRSILANNGK	0.972574	120-129	Perfert Match
IGNLIAPRGH	0.970992	261-270	Perfert Match
IGSCVSKCHT	0.953586	288-297	Perfert Match
IGSRPWVRGQ	0.96097	230-239	Unperfert Match	IGSRPWVRGL
IAGFIENGWQ	0.993671	349-358	Perfert Match
IAPRGHYKLN	0.980485	265-274	Perfert Match
IVFNTIGNLI	0.966772	256-265	Perfert Match
ILANNGKFEF	0.971519	123-132	Perfert Match
ILWISFSISC	0.986287	529-538	Unperfert Match	ILWFSFSISC
IILWISFSIS	0.984705	528-537	Unperfert Match	IILWFSFSIS
IWGVHHPSTD	0.989451	192-201	Perfert Match
IDGWYGFRHQ	0.983122	361-370	Perfert Match
IDVTDSEMNK	0.984177	451-460	Perfert Match
IDLWSYNAEL	0.988397	432-441	Perfert Match
IDQINGKLNR	0.978903	388-397	Perfert Match
INGKLNRLIE	0.969937	391-400	Perfert Match
IENGWQGLID	0.982595	353-362	Perfert Match
IEKEFEQVEG	0.992616	409-418	Perfert Match
IEKTNEKYHQ	0.96519	399-408	Unperfert Match	IEKPNEKYHQ
IESIRNGTYD	0.972574	492-501	Perfert Match
IQGVKLTQGY	0.957278	516-525	Unperfert Match	IQGVKLIQGY
IQDLEKYVED	0.972046	420-429	Perfert Match
ISFYWTIVEP	0.969409	243-252	Perfert Match
ISFSISCFLL	0.962025	532-541	Unperfert Match	FSFSISCFLL
FGAIAGFIEN	0.992616	346-355	Perfert Match
FILWACQNGN	0.950422	548-557	Perfert Match
FIENGWQGLI	0.984177	352-361	Perfert Match
FYWTIVEPGD	0.977321	245-254	Perfert Match
FDVPDYQSLR	0.969409	112-121	Perfert Match
FNTIGNLIAP	0.970464	258-267	Perfert Match
FEFIAEEFQW	0.953059	130-139	Perfert Match
FEQVEGRIQD	0.988924	413-422	Perfert Match
FERVRRQLRE	0.974156	462-471	Unperfert Match	FERVRHQLRE
FQIQGVKLTQ	0.955169	514-523	Unperfert Match	FQIQGVKLIQ
FRHQNAEGTG	0.992089	367-376	Perfert Match
WACQNGNIRC	0.9673	551-560	Perfert Match
WVRGQSGRIS	0.959388	235-244	Unperfert Match	WVRGLSSRIS
WISFSISCFL	0.986287	531-540	Unperfert Match	WFSFSISCFL
WYGFRHQNAE	0.991034	364-373	Perfert Match
WQGLIDGWYG	0.983122	357-366	Perfert Match
WSYNAELLVA	0.995781	435-444	Perfert Match
WTIVEPGDLI	0.953586	247-256	Perfert Match
YGFRHQNAEG	0.991561	365-374	Perfert Match
YARLYIWGVH	0.984705	187-196	Perfert Match
YVEDTKIDLW	0.987342	426-435	Perfert Match
YVKQGSLKLA	0.98154	322-331	Perfert Match
YIWGVHHPST	0.995253	191-200	Perfert Match
YWTIVEPGDL	0.954114	246-255	Perfert Match
YNAELLVALE	0.995781	437-446	Perfert Match
YKDIILWISF	0.986814	525-534	Unperfert Match	YKDIILWFSF
YKNNPGRVTV	0.976266	208-217	Perfert Match
YQSLRSILAN	0.977321	117-126	Perfert Match
YPFDVPDYQS	0.970992	110-119	Perfert Match
YHQIEKEFEQ	0.993671	406-415	Perfert Match
DGWYGFRHQN	0.994726	362-371	Perfert Match
DVTDSEMNKL	0.983122	452-461	Perfert Match
DVPDYQSLRS	0.969937	113-122	Perfert Match
DLWSYNAELL	0.997363	433-442	Perfert Match
DLEKYVEDTK	0.974684	422-431	Perfert Match
DLKSTQAAID	0.985759	380-389	Perfert Match
DIILWISFSI	0.98365	527-536	Unperfert Match	DIILWFSFSI
DYARLYIWGV	0.976266	186-195	Perfert Match
DYQSLRSILA	0.974156	116-125	Perfert Match
DKGNGCFEIF	0.98154	475-484	Perfert Match
DQINGKLNRL	0.979958	389-398	Perfert Match
DSEMNKLFER	0.98365	455-464	Perfert Match
DTKIDLWSYN	0.989451	429-438	Perfert Match
DTCYPFDVPD	0.96308	107-116	Perfert Match
DCPKYVKQGS	0.955696	318-327	Perfert Match
NGALGSPGCD	0.979958	80-89	Perfert Match
NGWQGLIDGW	0.982595	355-364	Perfert Match
NGDYARLYIW	0.966245	184-193	Perfert Match
NGKLNRLIEK	0.960443	392-401	Perfert Match
NGKFEFIAEE	0.965717	127-136	Perfert Match
NGKSGACKRA	0.977321	145-154	Perfert Match
NGTMVKTLTD	0.973629	34-43	Perfert Match
NAEGTGTAAD	0.991034	371-380	Perfert Match
NAELLVALEN	0.996308	438-447	Perfert Match
NAEDKGNGCF	0.981013	472-481	Perfert Match
NLIAPRGHYK	0.986814	263-272	Perfert Match
NIGSRPWVRG	0.962553	229-238	Perfert Match
NDFFNRLNWL	0.959916	157-166	Perfert Match
NNGDYARLYI	0.966772	183-192	Perfert Match
NNGKFEFIAE	0.965717	126-135	Perfert Match
NNPGRVTVST	0.98154	210-219	Perfert Match
NEKYHQIEKE	0.990506	403-412	Perfert Match
NKLFERVRRQ	0.968882	459-468	Unperfert Match	NKLFERVRHQ
NQHTIDVTDS	0.990506	447-456	Perfert Match
NTIGNLIAPR	0.970992	259-268	Perfert Match
NRLIEKTNEK	0.963608	396-405	Unperfert Match	NRLIEKPNEK
NRFQIQGVKL	0.950949	512-521	Perfert Match
EGTGTAADLK	0.994198	373-382	Perfert Match
EGRIQDLEKY	0.974156	417-426	Perfert Match
ELLVALENQH	0.996308	440-449	Perfert Match
EFEQVEGRIQ	0.990506	412-421	Perfert Match
EDKGNGCFEI	0.981013	474-483	Perfert Match
EDTKIDLWSY	0.989451	428-437	Perfert Match
ENGWQGLIDG	0.983122	354-363	Perfert Match
ENAEDKGNGC	0.98154	471-480	Perfert Match
ENQHTIDVTD	0.991561	446-455	Perfert Match
EKYVEDTKID	0.9673	424-433	Perfert Match
EKYHQIEKEF	0.991561	404-413	Perfert Match
EKEFEQVEGR	0.992089	410-419	Perfert Match
EKTNEKYHQI	0.974156	400-409	Unperfert Match	EKPNEKYHQI
EQVEGRIQDL	0.988924	414-423	Perfert Match
EMNKLFERVR	0.975211	457-466	Perfert Match
ESIRNGTYDH	0.972046	493-502	Perfert Match
ERVRRQLREN	0.974156	463-472	Unperfert Match	ERVRHQLREN
KGNGCFEIFH	0.982068	476-485	Perfert Match
KLATGMRNIP	0.989979	329-338	Perfert Match
KLFERVRRQL	0.970992	460-469	Unperfert Match	KLFERVRHQL
KLNRLIEKTN	0.969409	394-403	Unperfert Match	KLNRLIEKPN
KLTQGYKDII	0.9673	520-529	Unperfert Match	KLIQGYKDII
KIDLWSYNAE	0.989979	431-440	Perfert Match
KYVEDTKIDL	0.9673	425-434	Perfert Match
KYVKQGSLKL	0.977321	321-330	Perfert Match
KYHQIEKEFE	0.994198	405-414	Perfert Match
KDIILWISFS	0.986287	526-535	Unperfert Match	KDIILWFSFS
KNNPGRVTVS	0.976266	209-218	Perfert Match
KEFEQVEGRI	0.990506	411-420	Perfert Match
KQGSLKLATG	0.985232	324-333	Perfert Match
KQNGKSGACK	0.973629	143-152	Perfert Match
KSGACKRANV	0.957806	147-156	Perfert Match
KSTQAAIDQI	0.98365	382-391	Perfert Match
KTNEKYHQIE	0.977321	401-410	Unperfert Match	KPNEKYHQIE
QGVKLTQGYK	0.958333	517-526	Unperfert Match	QGVKLIQGYK
QGLIDGWYGF	0.983122	358-367	Perfert Match
QGYKDIILWI	0.986814	523-532	Unperfert Match	QGYKDIILWF
QGSLKLATGM	0.991561	325-334	Perfert Match
QAAIDQINGK	0.975211	385-394	Perfert Match
QVEGRIQDLE	0.991561	415-424	Perfert Match
QLRENAEDKG	0.979958	468-477	Perfert Match
QINGKLNRLI	0.972046	390-399	Perfert Match
QIEKEFEQVE	0.992616	408-417	Perfert Match
QIQGVKLTQG	0.954641	515-524	Unperfert Match	QIQGVKLIQG
QDLEKYVEDT	0.974684	421-430	Perfert Match
QNGNIRCQIC	0.950949	554-563	Perfert Match
QNGKSGACKR	0.977848	144-153	Perfert Match
QNAEGTGTAA	0.991034	370-379	Perfert Match
QNYTGNPVIC	0.972574	17-26	Perfert Match
QSGRISFYWT	0.969409	239-248	Unperfert Match	LSSRISFYWT
QSLRSILANN	0.978903	118-127	Perfert Match
QHTIDVTDSE	0.989979	448-457	Perfert Match
MNKLFERVRR	0.9673	458-467	Unperfert Match	MNKLFERVRH
SGRISFYWTI	0.968354	240-249	Unperfert Match	SSRISFYWTI
SLKLATGMRN	0.992089	327-336	Perfert Match
SLRSILANNG	0.97943	119-128	Perfert Match
SILANNGKFE	0.971519	122-131	Perfert Match
SIRNGTYDHD	0.957806	494-503	Perfert Match
SFYWTIVEPG	0.978903	244-253	Perfert Match
SYNAELLVAL	0.995781	436-445	Perfert Match
SEMNKLFERV	0.982068	456-465	Perfert Match
SQNYTGNPVI	0.969937	16-25	Perfert Match
SSQNYTGNPV	0.957806	15-24	Perfert Match
STQAAIDQIN	0.976793	383-392	Perfert Match
SRPWVRGQSG	0.962025	232-241	Unperfert Match	SRPWVRGLSS
TGMRNIPEKA	0.954114	332-341	Perfert Match
TGTAADLKST	0.993671	375-384	Perfert Match
TAADLKSTQA	0.987342	377-386	Perfert Match
TVKQNGKSGA	0.969409	141-150	Perfert Match
TIGNLIAPRG	0.972046	260-269	Perfert Match
TIDVTDSEMN	0.985232	450-459	Perfert Match
TDSEMNKLFE	0.984705	454-463	Perfert Match
TNEKYHQIEK	0.988924	402-411	Unperfert Match	PNEKYHQIEK
TKIDLWSYNA	0.989979	430-439	Perfert Match
TQGYKDIILW	0.979958	522-531	Unperfert Match	IQGYKDIILW
TQAAIDQING	0.975738	384-393	Perfert Match
TMVKTLTDDQ	0.966772	36-45	Perfert Match
TCYPFDVPDY	0.962553	108-117	Perfert Match
CIESIRNGTY	0.993671	491-500	Perfert Match
CYPFDVPDYQ	0.970992	109-118	Perfert Match
CKRANVNDFF	0.957278	151-160	Perfert Match
CQNGNIRCQI	0.952532	553-562	Perfert Match
CPKYVKQGSL	0.979958	319-328	Perfert Match
PFDVPDYQSL	0.969409	111-120	Perfert Match
PWVRGQSGRI	0.959916	234-243	Unperfert Match	PWVRGLSSRI
PDYQSLRSIL	0.971519	115-124	Perfert Match
PNIGSRPWVR	0.964135	228-237	Perfert Match
[truncated: 3,303 more rows]

## Sheet: Sheet5
Subtype	H5
DNA Sequence	GGTACCATGGAGAAAATAGTGCTTCTTCTTGCAATAGTCAGCCTTGTTAAAAGTGATCAGATTTGCATTGGTTACCATGCAAACAACTCGACAGAGCAGGTTGACACAATAATGGAAAAGAACGTTACTGTTACACATGCCCAAGACATACTGGAAAAGACACACAACGGGAAGCTCTGCGATCTAGATGGAGTGAAGCCTCTGATTTTAAGAGATTGTAGTGTAGCTGGATGGCTCCTCGGAAACCCAATGTGTGACGAATTCATCAATGTGCCGGAATGGTCTTACATAGTGGAGAAGGCCAACCCAGCCAATGACCTCTGTTACCCAGGGAATTTCAACGACTATGAAGAACTGAAACACCTATTGAGCAGAATAAACCATTTTGAGAAAATTCAG…
Protein Sequence	MEKIVLLLAIVSLVKSDQICIGYHANNSTEQVDTIMEKNVTVTHAQDILEKTHNGKLCDLDGVKPLILRDCSVAGWLLGNPMCDEFINVPEWSYIVEKANPANDLCYPGNFNDYEELKHLLSRINHFEKIQIIPKSSWSDHEASSGVSSACPYQGTPSFFRNVVWLIKKNNTYPTIKRSYNNTNQEDLLILWGIHHSNDAAEQTKLYQNPTTYISVGTSTLNQRLVPKIATRSKVNGQSGRMDFFWTILKPNDAINFESNGNFIAPEYAYKIVKKGDSAIVKSEVEYGNCNTKCQTPIGAINSSMPFHNIHPLTIGECPKYVKSNKLVLATGLRNSPLRERRRKRGLFGAIAGFIEGGWQGMVDGWYGYHHSNEQGSGYAADKESTQKAIDGVTNKVNS…
Segment Sequence	Conservative Rate	Position In Reference Sequence	Match Status	Close Match In Reference Sequence
GGWQG	0.995731	357-361	Perfert Match
GAIAG	0.994466	349-353	Perfert Match
GAINS	0.98087	299-303	Perfert Match
GVKLE	0.982609	520-524	Perfert Match
GLFGA	0.997312	346-350	Perfert Match
GFLDV	0.962055	432-436	Perfert Match
GFIEG	0.995257	353-357	Perfert Match
GWLLG	0.996364	75-79	Perfert Match
GWYGY	0.983241	365-369	Perfert Match
GWQGM	0.994625	358-362	Perfert Match
GYAAD	0.996522	378-382	Perfert Match
GYHAN	0.996522	22-26	Perfert Match
GYHHS	0.973755	368-372	Perfert Match
GNGCF	0.997312	479-483	Perfert Match
GNFIA	0.989565	261-265	Perfert Match
GECPK	0.980237	316-320	Perfert Match
GMVDG	0.984506	361-365	Perfert Match
GSGYA	0.994941	376-380	Perfert Match
GSLQC	0.951304	559-563	Perfert Match
GTSTL	0.993676	217-221	Perfert Match
GCFEF	0.997945	481-485	Perfert Match
AGFIE	0.995415	352-356	Perfert Match
AGWLL	0.991937	74-78	Perfert Match
AADKE	0.955573	380-384	Perfert Match
AIAGF	0.99415	350-354	Perfert Match
AINSS	0.978182	300-304	Perfert Match
AYKIV	0.970277	269-273	Perfert Match
ADKES	0.955731	381-385	Perfert Match
ANNST	0.995573	25-29	Perfert Match
AELLV	0.993043	441-445	Perfert Match
AKELG	0.986877	475-479	Perfert Match
AQDIL	0.981344	45-49	Perfert Match
ATGLR	0.976917	330-334	Perfert Match
VAGWL	0.98419	73-77	Perfert Match
VASSL	0.957312	538-542	Perfert Match
VLATG	0.98751	328-332	Perfert Match
VLMEN	0.994625	445-449	Perfert Match
VWTYN	0.99415	436-440	Perfert Match
VDGWY	0.985455	363-367	Perfert Match
VDTIM	0.990356	32-36	Perfert Match
VNSII	0.988933	397-401	Perfert Match
VKLES	0.979289	521-525	Perfert Match
VTVTH	0.992411	40-44	Perfert Match
VTHAQ	0.987194	42-46	Perfert Match
VPEWS	0.95336	89-93	Perfert Match
VRLQL	0.987036	467-471	Perfert Match
LGNGC	0.996522	478-482	Perfert Match
LATGL	0.979605	329-333	Perfert Match
LVLAT	0.987352	327-331	Perfert Match
LVLME	0.994308	444-448	Perfert Match
LLGNP	0.996047	77-81	Perfert Match
LLVLM	0.99336	443-447	Perfert Match
LFGAI	0.995731	347-351	Perfert Match
LYDKV	0.966957	463-467	Perfert Match
LDVWT	0.974071	434-438	Perfert Match
LDFHD	0.967115	453-457	Perfert Match
LNKKM	0.977233	425-429	Perfert Match
LERRI	0.974071	418-422	Perfert Match
LMENE	0.994941	446-450	Perfert Match
LSIYS	0.988775	532-536	Perfert Match
LTIGE	0.958103	313-317	Perfert Match
LCYPG	0.989881	105-109	Perfert Match
IGYHA	0.989249	21-25	Perfert Match
IGECP	0.989249	315-319	Perfert Match
IAGFI	0.993676	351-355	Perfert Match
IVKKG	0.964269	272-276	Perfert Match
ILSIY	0.989407	531-535	Perfert Match
IIDKM	0.950198	400-404	Perfert Match
IYSTV	0.969012	534-538	Perfert Match
IDKMN	0.950514	401-405	Perfert Match
INSSM	0.968379	301-305	Perfert Match
IEGGW	0.996047	355-359	Perfert Match
IENLN	0.98419	422-426	Perfert Match
IMEKN	0.992095	35-39	Perfert Match
ICIGY	0.987826	19-23	Perfert Match
FGAIA	0.995257	348-352	Perfert Match
FLDVW	0.973755	433-437	Perfert Match
FIAPE	0.984506	263-267	Perfert Match
FIEGG	0.995731	354-358	Perfert Match
FFWTI	0.979605	244-248	Perfert Match
FFRNV	0.953518	159-163	Perfert Match
FWTIL	0.979289	245-249	Perfert Match
FNNLE	0.960632	415-419	Perfert Match
FEFYH	0.994308	483-487	Perfert Match
FESNG	0.958419	257-261	Perfert Match
FHDSN	0.967115	455-459	Perfert Match
FRNVV	0.950672	160-164	Perfert Match
WGIHH	0.9883	192-196	Perfert Match
WLLGN	0.996206	76-80	Perfert Match
WYGYH	0.980079	366-370	Perfert Match
WQGMV	0.985296	359-363	Perfert Match
WMCSN	0.975652	554-558	Perfert Match
WSYIV	0.997154	92-96	Perfert Match
WTYNA	0.995099	437-441	Perfert Match
YGYHH	0.979763	367-371	Perfert Match
YAADK	0.959368	379-383	Perfert Match
YDKVR	0.96585	464-468	Perfert Match
YNAEL	0.993518	439-443	Perfert Match
YEELK	0.988775	114-118	Perfert Match
YKIVK	0.96996	270-274	Perfert Match
YQILS	0.992411	529-533	Perfert Match
YSTVA	0.956047	535-539	Perfert Match
YHANN	0.995889	23-27	Perfert Match
YHHSN	0.972648	369-373	Perfert Match
DGFLD	0.963953	431-435	Perfert Match
DGWYG	0.995257	364-368	Perfert Match
DVWTY	0.983715	435-439	Perfert Match
DILEK	0.960791	47-51	Perfert Match
DFHDS	0.966324	454-458	Perfert Match
DNAKE	0.978182	473-477	Perfert Match
DKVRL	0.959368	465-469	Perfert Match
DKEST	0.954941	382-386	Perfert Match
DTIME	0.995573	33-37	Perfert Match
DCSVA	0.975652	70-74	Perfert Match
NGNFI	0.970593	260-264	Perfert Match
NGSLQ	0.953834	558-562	Perfert Match
NGCFE	0.997154	480-484	Perfert Match
NAELL	0.992885	440-444	Perfert Match
NAKEL	0.987194	474-478	Perfert Match
NVVWL	0.98419	162-166	Perfert Match
NVTVT	0.994466	39-43	Perfert Match
NLYDK	0.966482	462-466	Perfert Match
NLNKK	0.973755	424-428	Perfert Match
NLERR	0.96	417-421	Perfert Match
NFIAP	0.989723	262-266	Perfert Match
NEQGS	0.979289	373-377	Perfert Match
NERTL	0.997312	449-453	Perfert Match
NKVNS	0.984664	395-399	Perfert Match
NKKME	0.977549	426-430	Perfert Match
NSIID	0.951937	398-402	Perfert Match
NSSMP	0.977391	302-306	Perfert Match
NTQFE	0.979605	405-409	Perfert Match
EGGWQ	0.995889	356-360	Perfert Match
ELGNG	0.996047	477-481	Perfert Match
ELLVL	0.994625	442-446	Perfert Match
ELKHL	0.987352	116-120	Perfert Match
EFNNL	0.960949	414-418	Perfert Match
EWSYI	0.99668	91-95	Perfert Match
EDGFL	0.974862	430-434	Perfert Match
ENLNK	0.971067	423-427	Perfert Match
ENERT	0.996522	448-452	Perfert Match
EELKH	0.985138	115-119	Perfert Match
EKNVT	0.991304	37-41	Perfert Match
EQGSG	0.980553	374-378	Perfert Match
ESNGN	0.958419	258-262	Perfert Match
ESTQK	0.956996	384-388	Perfert Match
ECMES	0.963953	492-496	Perfert Match
ECPKY	0.979605	317-321	Perfert Match
ERTLD	0.996206	450-454	Perfert Match
ERRIE	0.970909	419-423	Perfert Match
KVNSI	0.987036	396-400	Perfert Match
KVRLQ	0.983874	466-470	Perfert Match
KIVKK	0.959684	271-275	Perfert Match
KYVKS	0.974229	320-324	Perfert Match
KNVTV	0.991462	38-42	Perfert Match
KELGN	0.986087	476-480	Perfert Match
KESTQ	0.955257	383-387	Perfert Match
KKGDS	0.954625	274-278	Perfert Match
KKMED	0.976759	427-431	Perfert Match
KMNTQ	0.986245	403-407	Perfert Match
KMEDG	0.982134	428-432	Perfert Match
QGMVD	0.983874	360-364	Perfert Match
QGSGY	0.995099	375-379	Perfert Match
QVDTI	0.980395	31-35	Perfert Match
QILSI	0.989091	530-534	Perfert Match
QFEAV	0.951621	407-411	Perfert Match
QDILE	0.981502	46-50	Perfert Match
MVDGW	0.984822	362-366	Perfert Match
MNTQF	0.987352	404-408	Perfert Match
MEDGF	0.982451	429-433	Perfert Match
MENER	0.994941	447-451	Perfert Match
MEKNV	0.990356	36-40	Perfert Match
MCSNG	0.972648	555-559	Perfert Match
MPFHN	0.976443	305-309	Perfert Match
SGYAA	0.995099	377-381	Perfert Match
SVAGW	0.983874	72-76	Perfert Match
SIIDK	0.950198	399-403	Perfert Match
SIYST	0.99083	533-537	Perfert Match
SFFRN	0.957787	158-162	Perfert Match
SYIVE	0.99668	93-97	Perfert Match
SNGNF	0.969012	259-263	Perfert Match
SNGSL	0.955889	557-561	Perfert Match
SNEQG	0.977233	372-376	Perfert Match
SMPFH	0.974862	304-308	Perfert Match
SSMPF	0.976601	303-307	Perfert Match
STVAS	0.955099	536-540	Perfert Match
STLNQ	0.971858	219-223	Perfert Match
STQKA	0.962372	385-389	Perfert Match
TGLRN	0.976917	331-335	Perfert Match
TVASS	0.955731	537-541	Perfert Match
TVTHA	0.993043	41-45	Perfert Match
TLDFH	0.967273	452-456	Perfert Match
TLNQR	0.971383	220-224	Perfert Match
TIGEC	0.986561	314-318	Perfert Match
TIMEK	0.992569	34-38	Perfert Match
TYNAE	0.994625	438-442	Perfert Match
TNKVN	0.984032	394-398	Perfert Match
TQFEA	0.964901	406-410	Perfert Match
TSTLN	0.993518	218-222	Perfert Match
THAQD	0.980711	43-47	Perfert Match
CIGYH	0.988458	20-24	Perfert Match
CFEFY	0.994466	482-486	Perfert Match
CSVAG	0.983399	71-75	Perfert Match
CSNGS	0.967115	556-560	Perfert Match
CPKYV	0.982134	318-322	Perfert Match
PLTIG	0.961739	312-316	Perfert Match
PEWSY	0.95747	90-94	Perfert Match
PKYVK	0.980711	319-323	Perfert Match
HANNS	0.996364	24-28	Perfert Match
HAQDI	0.979605	44-48	Perfert Match
HDSNV	0.996206	456-460	Perfert Match
HSNEQ	0.976917	371-375	Perfert Match
HPLTI	0.960949	311-315	Perfert Match
HHSNE	0.974862	370-374	Perfert Match
RGLFG	0.996206	345-349	Perfert Match
RIENL	0.985455	421-425	Perfert Match
RNVVW	0.983083	161-165	Perfert Match
RTLDF	0.966798	451-455	Perfert Match
RRIEN	0.967431	420-424	Perfert Match
GGWQGM	0.993834	357-362	Perfert Match
GAIAGF	0.993834	349-354	Perfert Match
GAINSS	0.978024	299-304	Perfert Match
GVKLES	0.976443	520-525	Perfert Match
GLFGAI	0.995257	346-351	Perfert Match
GFLDVW	0.962055	432-437	Perfert Match
GFIEGG	0.995099	353-358	Perfert Match
GWLLGN	0.996047	75-80	Perfert Match
GWYGYH	0.980079	365-370	Perfert Match
GWQGMV	0.984664	358-363	Perfert Match
GYAADK	0.959368	378-383	Perfert Match
GYHANN	0.995415	22-27	Perfert Match
GYHHSN	0.97249	368-373	Perfert Match
GNGCFE	0.996838	479-484	Perfert Match
GNFIAP	0.989565	261-266	Perfert Match
GECPKY	0.979605	316-321	Perfert Match
GMVDGW	0.984348	361-366	Perfert Match
GSGYAA	0.994783	376-381	Perfert Match
GTSTLN	0.992885	217-222	Perfert Match
GCFEFY	0.994466	481-486	Perfert Match
AGFIEG	0.994625	352-357	Perfert Match
AGWLLG	0.991779	74-79	Perfert Match
AADKES	0.954783	380-385	Perfert Match
AIAGFI	0.993518	350-355	Perfert Match
AINSSM	0.967905	300-305	Perfert Match
AYKIVK	0.969802	269-274	Perfert Match
ADKEST	0.954941	381-386	Perfert Match
AELLVL	0.991621	441-446	Perfert Match
AKELGN	0.985613	475-480	Perfert Match
AQDILE	0.980079	45-50	Perfert Match
ATGLRN	0.976443	330-335	Perfert Match
VAGWLL	0.982767	73-78	Perfert Match
VLATGL	0.9717	328-333	Perfert Match
VLMENE	0.994466	445-450	Perfert Match
VWTYNA	0.991146	436-441	Perfert Match
VDGWYG	0.985296	363-368	Perfert Match
VDTIME	0.989881	32-37	Perfert Match
VTVTHA	0.99083	40-45	Perfert Match
VTHAQD	0.980395	42-47	Perfert Match
VPEWSY	0.953202	89-94	Perfert Match
LGNGCF	0.995889	478-483	Perfert Match
LATGLR	0.97581	329-334	Perfert Match
LVLATG	0.987352	327-332	Perfert Match
LVLMEN	0.993676	444-449	Perfert Match
LLVLME	0.992569	443-448	Perfert Match
LFGAIA	0.995099	347-352	Perfert Match
LYDKVR	0.96585	463-468	Perfert Match
LDVWTY	0.973913	434-439	Perfert Match
LDFHDS	0.966324	453-458	Perfert Match
LNKKME	0.977233	425-430	Perfert Match
LERRIE	0.969802	418-423	Perfert Match
LMENER	0.99336	446-451	Perfert Match
LSIYST	0.986719	532-537	Perfert Match
LTIGEC	0.95747	313-318	Perfert Match
IGYHAN	0.9883	21-26	Perfert Match
IGECPK	0.975968	315-320	Perfert Match
IAGFIE	0.99336	351-356	Perfert Match
ILSIYS	0.988142	531-536	Perfert Match
IYSTVA	0.952569	534-539	Perfert Match
INSSMP	0.967905	301-306	Perfert Match
IEGGWQ	0.994941	355-360	Perfert Match
IENLNK	0.966324	422-427	Perfert Match
IMEKNV	0.989881	35-40	Perfert Match
ICIGYH	0.987668	19-24	Perfert Match
FGAIAG	0.993992	348-353	Perfert Match
FLDVWT	0.973123	433-438	Perfert Match
FIEGGW	0.995415	354-359	Perfert Match
FFWTIL	0.978024	244-249	Perfert Match
FESNGN	0.958103	257-262	Perfert Match
FHDSNV	0.96585	455-460	Perfert Match
FRNVVW	0.950514	160-165	Perfert Match
WLLGNP	0.995889	76-81	Perfert Match
WYGYHH	0.979605	366-371	Perfert Match
WQGMVD	0.983083	359-364	Perfert Match
WMCSNG	0.9717	554-559	Perfert Match
WSYIVE	0.99668	92-97	Perfert Match
WTYNAE	0.994466	437-442	Perfert Match
YGYHHS	0.973123	367-372	Perfert Match
YAADKE	0.955257	379-384	Perfert Match
YDKVRL	0.959368	464-469	Perfert Match
YNAELL	0.992727	439-444	Perfert Match
YEELKH	0.984348	114-119	Perfert Match
YKIVKK	0.958735	270-275	Perfert Match
YQILSI	0.988458	529-534	Perfert Match
YSTVAS	0.954466	535-540	Perfert Match
YHANNS	0.995257	23-28	Perfert Match
YHHSNE	0.960316	369-374	Perfert Match
DGFLDV	0.959842	431-436	Perfert Match
DGWYGY	0.980553	364-369	Perfert Match
DVWTYN	0.983083	435-440	Perfert Match
DFHDSN	0.965534	454-459	Perfert Match
DNAKEL	0.976759	473-478	Perfert Match
DKVRLQ	0.958419	465-470	Perfert Match
DKESTQ	0.95415	382-387	Perfert Match
DTIMEK	0.992253	33-38	Perfert Match
DCSVAG	0.975494	70-75	Perfert Match
NGNFIA	0.964269	260-265	Perfert Match
NGCFEF	0.99668	480-485	Perfert Match
NAELLV	0.992411	440-445	Perfert Match
NAKELG	0.986877	474-479	Perfert Match
NVTVTH	0.991779	39-44	Perfert Match
NLYDKV	0.964269	462-467	Perfert Match
NLNKKM	0.972332	424-429	Perfert Match
NLERRI	0.954941	417-422	Perfert Match
NFIAPE	0.984032	262-267	Perfert Match
NEQGSG	0.97913	373-378	Perfert Match
NERTLD	0.995573	449-454	Perfert Match
NKVNSI	0.984032	395-400	Perfert Match
NKKMED	0.975494	426-431	Perfert Match
NSIIDK	0.95004	398-403	Perfert Match
NSSMPF	0.974545	302-307	Perfert Match
NTQFEA	0.964269	405-410	Perfert Match
EGGWQG	0.995257	356-361	Perfert Match
ELGNGC	0.995573	477-482	Perfert Match
ELLVLM	0.992727	442-447	Perfert Match
EFNNLE	0.959526	414-419	Perfert Match
EWSYIV	0.995415	91-96	Perfert Match
EDGFLD	0.963953	430-435	Perfert Match
ENLNKK	0.969486	423-428	Perfert Match
ENERTL	0.996522	448-453	Perfert Match
EELKHL	0.983241	115-120	Perfert Match
EKNVTV	0.990988	37-42	Perfert Match
EQGSGY	0.980079	374-379	Perfert Match
ESNGNF	0.957154	258-263	Perfert Match
ESTQKA	0.956996	384-389	Perfert Match
ECPKYV	0.977391	317-322	Perfert Match
ERTLDF	0.96664	450-455	Perfert Match
ERRIEN	0.966482	419-424	Perfert Match
KVNSII	0.985929	396-401	Perfert Match
KVRLQL	0.982609	466-471	Perfert Match
KIVKKG	0.959368	271-276	Perfert Match
KNVTVT	0.991146	38-43	Perfert Match
KELGNG	0.986087	476-481	Perfert Match
KKMEDG	0.964743	427-432	Perfert Match
KMNTQF	0.985296	403-408	Perfert Match
KMEDGF	0.981502	428-433	Perfert Match
QGMVDG	0.983715	360-365	Perfert Match
QGSGYA	0.993992	375-380	Perfert Match
QVDTIM	0.978498	31-36	Perfert Match
QILSIY	0.988617	530-535	Perfert Match
QDILEK	0.95336	46-51	Perfert Match
MVDGWY	0.983399	362-367	Perfert Match
MNTQFE	0.97913	404-409	Perfert Match
MEDGFL	0.972964	429-434	Perfert Match
MENERT	0.994625	447-452	Perfert Match
MEKNVT	0.988617	36-41	Perfert Match
MCSNGS	0.96664	555-560	Perfert Match
SGYAAD	0.993992	377-382	Perfert Match
SVAGWL	0.982292	72-77	Perfert Match
SIYSTV	0.967747	533-538	Perfert Match
SFFRNV	0.952095	158-163	Perfert Match
SNGNFI	0.967747	259-264	Perfert Match
SNGSLQ	0.950988	557-562	Perfert Match
SNEQGS	0.974862	372-377	Perfert Match
SMPFHN	0.974229	304-309	Perfert Match
SSMPFH	0.972648	303-308	Perfert Match
STVASS	0.954466	536-541	Perfert Match
STLNQR	0.969328	219-224	Perfert Match
TVASSL	0.955415	537-542	Perfert Match
TVTHAQ	0.985296	41-46	Perfert Match
TLDFHD	0.966798	452-457	Perfert Match
TIGECP	0.986561	314-319	Perfert Match
TIMEKN	0.991621	34-39	Perfert Match
TYNAEL	0.992727	438-443	Perfert Match
TNKVNS	0.983399	394-399	Perfert Match
TSTLNQ	0.971067	218-223	Perfert Match
THAQDI	0.97913	43-48	Perfert Match
CIGYHA	0.9883	20-25	Perfert Match
CFEFYH	0.993992	482-487	Perfert Match
CSVAGW	0.983399	71-76	Perfert Match
CSNGSL	0.955099	556-561	Perfert Match
CPKYVK	0.980237	318-323	Perfert Match
PLTIGE	0.957312	312-317	Perfert Match
PEWSYI	0.956522	90-95	Perfert Match
PKYVKS	0.974229	319-324	Perfert Match
HANNST	0.995257	24-29	Perfert Match
HAQDIL	0.978656	44-49	Perfert Match
HSNEQG	0.976601	371-376	Perfert Match
HPLTIG	0.960949	311-316	Perfert Match
HHSNEQ	0.973913	370-375	Perfert Match
RGLFGA	0.995889	345-350	Perfert Match
RIENLN	0.98419	421-426	Perfert Match
RNVVWL	0.980079	161-166	Perfert Match
RTLDFH	0.96664	451-456	Perfert Match
RRIENL	0.967273	420-425	Perfert Match
GGWQGMV	0.983874	357-363	Perfert Match
GAIAGFI	0.993202	349-355	Perfert Match
GAINSSM	0.967747	299-305	Perfert Match
GLFGAIA	0.994625	346-352	Perfert Match
GFLDVWT	0.961423	432-438	Perfert Match
GFIEGGW	0.994783	353-359	Perfert Match
GWLLGNP	0.995731	75-81	Perfert Match
GWYGYHH	0.979605	365-371	Perfert Match
GWQGMVD	0.982451	358-364	Perfert Match
GYAADKE	0.955257	378-384	Perfert Match
GYHANNS	0.994783	22-28	Perfert Match
GYHHSNE	0.960158	368-374	Perfert Match
GNGCFEF	0.996364	479-485	Perfert Match
GNFIAPE	0.983874	261-267	Perfert Match
GECPKYV	0.977391	316-322	Perfert Match
GMVDGWY	0.982925	361-367	Perfert Match
GSGYAAD	0.993676	376-382	Perfert Match
GTSTLNQ	0.970435	217-223	Perfert Match
GCFEFYH	0.993992	481-487	Perfert Match
AGFIEGG	0.994466	352-358	Perfert Match
AGWLLGN	0.991462	74-80	Perfert Match
AADKEST	0.953992	380-386	Perfert Match
AIAGFIE	0.993202	350-356	Perfert Match
AINSSMP	0.967431	300-306	Perfert Match
AYKIVKK	0.958577	269-275	Perfert Match
ADKESTQ	0.95415	381-387	Perfert Match
AELLVLM	0.989723	441-447	Perfert Match
AKELGNG	0.985613	475-481	Perfert Match
AQDILEK	0.952095	45-51	Perfert Match
VAGWLLG	0.982609	73-79	Perfert Match
VLATGLR	0.967905	328-334	Perfert Match
VLMENER	0.992885	445-451	Perfert Match
VWTYNAE	0.990514	436-442	Perfert Match
VDGWYGY	0.970751	363-369	Perfert Match
VDTIMEK	0.986561	32-38	Perfert Match
VTVTHAQ	0.983083	40-46	Perfert Match
VTHAQDI	0.978814	42-48	Perfert Match
VPEWSYI	0.952253	89-95	Perfert Match
LGNGCFE	0.995415	478-484	Perfert Match
LATGLRN	0.975336	329-335	Perfert Match
LVLATGL	0.971542	327-333	Perfert Match
LVLMENE	0.993518	444-450	Perfert Match
LLVLMEN	0.991937	443-449	Perfert Match
LFGAIAG	0.993834	347-353	Perfert Match
LYDKVRL	0.959368	463-469	Perfert Match
LDVWTYN	0.973281	434-440	Perfert Match
LDFHDSN	0.965534	453-459	Perfert Match
LNKKMED	0.975178	425-431	Perfert Match
LERRIEN	0.965375	418-424	Perfert Match
LMENERT	0.993043	446-452	Perfert Match
LSIYSTV	0.963794	532-538	Perfert Match
LTIGECP	0.95747	313-319	Perfert Match
IGYHANN	0.987194	21-27	Perfert Match
IGECPKY	0.975336	315-321	Perfert Match
IAGFIEG	0.992569	351-357	Perfert Match
ILSIYST	0.986087	531-537	Perfert Match
IYSTVAS	0.950988	534-540	Perfert Match
INSSMPF	0.965217	301-307	Perfert Match
IEGGWQG	0.994466	355-361	Perfert Match
IENLNKK	0.964743	422-428	Perfert Match
IMEKNVT	0.988142	35-41	Perfert Match
ICIGYHA	0.98751	19-25	Perfert Match
FGAIAGF	0.99336	348-354	Perfert Match
FLDVWTY	0.972964	433-439	Perfert Match
FIEGGWQ	0.994466	354-360	Perfert Match
FESNGNF	0.956838	257-263	Perfert Match
WYGYHHS	0.972964	366-372	Perfert Match
WQGMVDG	0.982925	359-365	Perfert Match
WMCSNGS	0.965692	554-560	Perfert Match
WTYNAEL	0.992569	437-443	Perfert Match
YGYHHSN	0.971858	367-373	Perfert Match
YAADKES	0.954466	379-385	Perfert Match
YDKVRLQ	0.958419	464-470	Perfert Match
YNAELLV	0.992253	439-445	Perfert Match
YEELKHL	0.982451	114-120	Perfert Match
YKIVKKG	0.958419	270-276	Perfert Match
YQILSIY	0.987984	529-535	Perfert Match
YSTVASS	0.953834	535-541	Perfert Match
YHANNST	0.99415	23-29	Perfert Match
YHHSNEQ	0.959526	369-375	Perfert Match
DGFLDVW	0.959842	431-437	Perfert Match
DGWYGYH	0.977549	364-370	Perfert Match
DVWTYNA	0.980237	435-441	Perfert Match
DFHDSNV	0.964427	454-460	Perfert Match
DNAKELG	0.976443	473-479	Perfert Match
DKVRLQL	0.957154	465-471	Perfert Match
DTIMEKN	0.991304	33-39	Perfert Match
DCSVAGW	0.975494	70-76	Perfert Match
NGNFIAP	0.964269	260-266	Perfert Match
NGCFEFY	0.993202	480-486	Perfert Match
NAELLVL	0.990988	440-446	Perfert Match
NAKELGN	0.985613	474-480	Perfert Match
NVTVTHA	0.990198	39-45	Perfert Match
NLYDKVR	0.963162	462-468	Perfert Match
NLNKKME	0.972332	424-430	Perfert Match
NLERRIE	0.950672	417-423	Perfert Match
NEQGSGY	0.978656	373-379	Perfert Match
NERTLDF	0.966008	449-455	Perfert Match
NKVNSII	0.983083	395-401	Perfert Match
NKKMEDG	0.963478	426-432	Perfert Match
NSSMPFH	0.970593	302-308	Perfert Match
EGGWQGM	0.99336	356-362	Perfert Match
ELGNGCF	0.995099	477-483	Perfert Match
ELLVLME	0.991937	442-448	Perfert Match
EWSYIVE	0.994941	91-97	Perfert Match
EDGFLDV	0.959842	430-436	Perfert Match
ENLNKKM	0.968063	423-429	Perfert Match
ENERTLD	0.994783	448-454	Perfert Match
EKNVTVT	0.990672	37-43	Perfert Match
EQGSGYA	0.97913	374-380	Perfert Match
ESNGNFI	0.955889	258-264	Perfert Match
ECPKYVK	0.975494	317-323	Perfert Match
ERTLDFH	0.966482	450-456	Perfert Match
ERRIENL	0.966324	419-425	Perfert Match
KNVTVTH	0.988458	38-44	Perfert Match
KELGNGC	0.985613	476-482	Perfert Match
KKMEDGF	0.964111	427-433	Perfert Match
KMNTQFE	0.977075	403-409	Perfert Match
KMEDGFL	0.972016	428-434	Perfert Match
QGMVDGW	0.983557	360-366	Perfert Match
QGSGYAA	0.993834	375-381	Perfert Match
QVDTIME	0.978024	31-37	Perfert Match
QILSIYS	0.987352	530-536	Perfert Match
MVDGWYG	0.983241	362-368	Perfert Match
MNTQFEA	0.963794	404-410	Perfert Match
MEDGFLD	0.962055	429-435	Perfert Match
MENERTL	0.994625	447-453	Perfert Match
MEKNVTV	0.9883	36-42	Perfert Match
MCSNGSL	0.954783	555-561	Perfert Match
SGYAADK	0.956996	377-383	Perfert Match
SVAGWLL	0.98087	72-78	Perfert Match
SIYSTVA	0.951304	533-539	Perfert Match
SNGNFIA	0.963953	259-265	Perfert Match
SNEQGSG	0.974704	372-378	Perfert Match
SSMPFHN	0.972016	303-309	Perfert Match
STVASSL	0.95415	536-542	Perfert Match
TVTHAQD	0.978498	41-47	Perfert Match
TLDFHDS	0.966008	452-458	Perfert Match
TIGECPK	0.973597	314-320	Perfert Match
TIMEKNV	0.989407	34-40	Perfert Match
TYNAELL	0.991937	438-444	Perfert Match
TNKVNSI	0.982767	394-400	Perfert Match
TSTLNQR	0.968538	218-224	Perfert Match
THAQDIL	0.978182	43-49	Perfert Match
CIGYHAN	0.987352	20-26	Perfert Match
CSVAGWL	0.981818	71-77	Perfert Match
CSNGSLQ	0.950356	556-562	Perfert Match
CPKYVKS	0.973755	318-324	Perfert Match
PLTIGEC	0.95668	312-318	Perfert Match
PEWSYIV	0.955415	90-96	Perfert Match
HAQDILE	0.977391	44-50	Perfert Match
HSNEQGS	0.974229	371-377	Perfert Match
HPLTIGE	0.956522	311-317	Perfert Match
HHSNEQG	0.973597	370-376	Perfert Match
RGLFGAI	0.993834	345-351	Perfert Match
RIENLNK	0.966324	421-427	Perfert Match
RTLDFHD	0.966166	451-457	Perfert Match
RRIENLN	0.966008	420-426	Perfert Match
GGWQGMVD	0.98166	357-364	Perfert Match
GAIAGFIE	0.992885	349-356	Perfert Match
GAINSSMP	0.967273	299-306	Perfert Match
GLFGAIAG	0.99336	346-353	Perfert Match
GFLDVWTY	0.961265	432-439	Perfert Match
GFIEGGWQ	0.993834	353-360	Perfert Match
GWYGYHHS	0.972964	365-372	Perfert Match
GWQGMVDG	0.982292	358-365	Perfert Match
GYAADKES	0.954466	378-385	Perfert Match
GYHANNST	0.993676	22-29	Perfert Match
GYHHSNEQ	0.959368	368-375	Perfert Match
GNGCFEFY	0.992885	479-486	Perfert Match
GECPKYVK	0.975494	316-323	Perfert Match
GMVDGWYG	0.982767	361-368	Perfert Match
GSGYAADK	0.95668	376-383	Perfert Match
GTSTLNQR	0.967905	217-224	Perfert Match
AGFIEGGW	0.99415	352-359	Perfert Match
AGWLLGNP	0.991146	74-81	Perfert Match
AADKESTQ	0.953202	380-387	Perfert Match
AIAGFIEG	0.992411	350-357	Perfert Match
AINSSMPF	0.964743	300-307	Perfert Match
AYKIVKKG	0.958261	269-276	Perfert Match
AELLVLME	0.988933	441-448	Perfert Match
AKELGNGC	0.985296	475-482	Perfert Match
VAGWLLGN	0.982292	73-80	Perfert Match
VLATGLRN	0.967431	328-335	Perfert Match
VLMENERT	0.992569	445-452	Perfert Match
VWTYNAEL	0.988617	436-443	Perfert Match
VDGWYGYH	0.967747	363-370	Perfert Match
VDTIMEKN	0.985613	32-39	Perfert Match
VTVTHAQD	0.976285	40-47	Perfert Match
VTHAQDIL	0.977866	42-49	Perfert Match
VPEWSYIV	0.951146	89-96	Perfert Match
LGNGCFEF	0.994941	478-485	Perfert Match
LVLATGLR	0.967747	327-334	Perfert Match
LVLMENER	0.991937	444-451	Perfert Match
LLVLMENE	0.991779	443-450	Perfert Match
LFGAIAGF	0.993202	347-354	Perfert Match
LYDKVRLQ	0.958419	463-470	Perfert Match
LDVWTYNA	0.970435	434-441	Perfert Match
LDFHDSNV	0.964427	453-460	Perfert Match
LNKKMEDG	0.963162	425-432	Perfert Match
LERRIENL	0.965217	418-425	Perfert Match
LMENERTL	0.993043	446-453	Perfert Match
LTIGECPK	0.955573	313-320	Perfert Match
IGYHANNS	0.986719	21-28	Perfert Match
IGECPKYV	0.973123	315-322	Perfert Match
IAGFIEGG	0.992411	351-358	Perfert Match
ILSIYSTV	0.963162	531-538	Perfert Match
IYSTVASS	0.950356	534-541	Perfert Match
INSSMPFH	0.963636	301-308	Perfert Match
IEGGWQGM	0.992569	355-362	Perfert Match
IENLNKKM	0.96332	422-429	Perfert Match
IMEKNVTV	0.987826	35-42	Perfert Match
ICIGYHAN	0.986561	19-26	Perfert Match
FGAIAGFI	0.992727	348-355	Perfert Match
FLDVWTYN	0.972332	433-440	Perfert Match
FIEGGWQG	0.993992	354-361	Perfert Match
FESNGNFI	0.955573	257-264	Perfert Match
WYGYHHSN	0.9717	366-373	Perfert Match
WQGMVDGW	0.982767	359-366	Perfert Match
WMCSNGSL	0.953834	554-561	Perfert Match
WTYNAELL	0.991779	437-444	Perfert Match
YGYHHSNE	0.959526	367-374	Perfert Match
YAADKEST	0.953676	379-386	Perfert Match
YDKVRLQL	0.957154	464-471	Perfert Match
YNAELLVL	0.99083	439-446	Perfert Match
YQILSIYS	0.986719	529-536	Perfert Match
YSTVASSL	0.953518	535-542	Perfert Match
YHHSNEQG	0.959209	369-376	Perfert Match
DGFLDVWT	0.959209	431-438	Perfert Match
DGWYGYHH	0.977075	364-371	Perfert Match
DVWTYNAE	0.979605	435-442	Perfert Match
DNAKELGN	0.975178	473-480	Perfert Match
DTIMEKNV	0.989091	33-40	Perfert Match
DCSVAGWL	0.973913	70-77	Perfert Match
NGNFIAPE	0.958735	260-267	Perfert Match
NGCFEFYH	0.992727	480-487	Perfert Match
NAELLVLM	0.989249	440-447	Perfert Match
NAKELGNG	0.985613	474-481	Perfert Match
NVTVTHAQ	0.982451	39-46	Perfert Match
NLYDKVRL	0.95668	462-469	Perfert Match
NLNKKMED	0.970277	424-431	Perfert Match
NEQGSGYA	0.977708	373-380	Perfert Match
NERTLDFH	0.96585	449-456	Perfert Match
NKKMEDGF	0.962846	426-433	Perfert Match
NSSMPFHN	0.96996	302-309	Perfert Match
EGGWQGMV	0.983399	356-363	Perfert Match
ELGNGCFE	0.994625	477-484	Perfert Match
ELLVLMEN	0.991304	442-449	Perfert Match
EDGFLDVW	0.959842	430-437	Perfert Match
ENLNKKME	0.968063	423-430	Perfert Match
ENERTLDF	0.965217	448-455	Perfert Match
EKNVTVTH	0.987984	37-44	Perfert Match
EQGSGYAA	0.978972	374-381	Perfert Match
ESNGNFIA	0.952095	258-265	Perfert Match
ECPKYVKS	0.96917	317-324	Perfert Match
ERTLDFHD	0.966008	450-457	Perfert Match
ERRIENLN	0.965059	419-426	Perfert Match
KNVTVTHA	0.986877	38-45	Perfert Match
KELGNGCF	0.985138	476-483	Perfert Match
KKMEDGFL	0.954625	427-434	Perfert Match
KMNTQFEA	0.961739	403-410	Perfert Match
KMEDGFLD	0.961107	428-435	Perfert Match
QGMVDGWY	0.982134	360-367	Perfert Match
QGSGYAAD	0.992727	375-382	Perfert Match
QVDTIMEK	0.974704	31-38	Perfert Match
QILSIYST	0.985296	530-537	Perfert Match
MVDGWYGY	0.968696	362-369	Perfert Match
MEDGFLDV	0.957945	429-436	Perfert Match
MENERTLD	0.993043	447-454	Perfert Match
MEKNVTVT	0.987984	36-43	Perfert Match
MCSNGSLQ	0.95004	555-562	Perfert Match
SGYAADKE	0.952885	377-384	Perfert Match
SVAGWLLG	0.980711	72-79	Perfert Match
SNGNFIAP	0.963953	259-266	Perfert Match
SNEQGSGY	0.974229	372-379	Perfert Match
TVTHAQDI	0.977075	41-48	Perfert Match
TLDFHDSN	0.965217	452-459	Perfert Match
TIGECPKY	0.972964	314-321	Perfert Match
TIMEKNVT	0.987668	34-41	Perfert Match
TYNAELLV	0.991462	438-445	Perfert Match
TNKVNSII	0.981818	394-401	Perfert Match
THAQDILE	0.976917	43-50	Perfert Match
CIGYHANN	0.986245	20-27	Perfert Match
CSVAGWLL	0.980395	71-78	Perfert Match
PLTIGECP	0.95668	312-319	Perfert Match
PEWSYIVE	0.954941	90-97	Perfert Match
HSNEQGSG	0.974071	371-378	Perfert Match
HPLTIGEC	0.955889	311-318	Perfert Match
HHSNEQGS	0.971225	370-377	Perfert Match
RGLFGAIA	0.993202	345-352	Perfert Match
RIENLNKK	0.964743	421-428	Perfert Match
RTLDFHDS	0.965375	451-458	Perfert Match
GGWQGMVDG	0.981502	357-365	Perfert Match
GAIAGFIEG	0.992095	349-357	Perfert Match
GAINSSMPF	0.964585	299-307	Perfert Match
GLFGAIAGF	0.992727	346-354	Perfert Match
GFLDVWTYN	0.960632	432-440	Perfert Match
GFIEGGWQG	0.99336	353-361	Perfert Match
GWYGYHHSN	0.9717	365-373	Perfert Match
GWQGMVDGW	0.982134	358-366	Perfert Match
GYAADKEST	0.953676	378-386	Perfert Match
GYHHSNEQG	0.959051	368-376	Perfert Match
GNGCFEFYH	0.992411	479-487	Perfert Match
GECPKYVKS	0.96917	316-324	Perfert Match
GMVDGWYGY	0.968221	361-369	Perfert Match
GSGYAADKE	0.952569	376-384	Perfert Match
AGFIEGGWQ	0.993202	352-360	Perfert Match
AIAGFIEGG	0.992253	350-358	Perfert Match
AINSSMPFH	0.963162	300-308	Perfert Match
AELLVLMEN	0.9883	441-449	Perfert Match
AKELGNGCF	0.984822	475-483	Perfert Match
VAGWLLGNP	0.981976	73-81	Perfert Match
VLMENERTL	0.992569	445-453	Perfert Match
VWTYNAELL	0.987826	436-444	Perfert Match
VDGWYGYHH	0.967273	363-371	Perfert Match
VDTIMEKNV	0.983399	32-40	Perfert Match
VTVTHAQDI	0.974862	40-48	Perfert Match
VTHAQDILE	0.976601	42-50	Perfert Match
VPEWSYIVE	0.950672	89-97	Perfert Match
LGNGCFEFY	0.991462	478-486	Perfert Match
LVLATGLRN	0.967273	327-335	Perfert Match
LVLMENERT	0.991621	444-452	Perfert Match
LLVLMENER	0.990198	443-451	Perfert Match
LFGAIAGFI	0.992569	347-355	Perfert Match
LYDKVRLQL	0.957154	463-471	Perfert Match
LDVWTYNAE	0.969802	434-442	Perfert Match
LNKKMEDGF	0.96253	425-433	Perfert Match
LERRIENLN	0.963953	418-426	Perfert Match
LMENERTLD	0.991462	446-454	Perfert Match
LTIGECPKY	0.954941	313-321	Perfert Match
IGYHANNST	0.985613	21-29	Perfert Match
IGECPKYVK	0.971225	315-323	Perfert Match
IAGFIEGGW	0.992095	351-359	Perfert Match
IYSTVASSL	0.95004	534-542	Perfert Match
INSSMPFHN	0.963004	301-309	Perfert Match
IEGGWQGMV	0.982609	355-363	Perfert Match
IENLNKKME	0.96332	422-430	Perfert Match
IMEKNVTVT	0.98751	35-43	Perfert Match
ICIGYHANN	0.985455	19-27	Perfert Match
FGAIAGFIE	0.992411	348-356	Perfert Match
FLDVWTYNA	0.969486	433-441	Perfert Match
FIEGGWQGM	0.992253	354-362	Perfert Match
FESNGNFIA	0.951779	257-265	Perfert Match
WYGYHHSNE	0.959368	366-374	Perfert Match
WQGMVDGWY	0.981344	359-367	Perfert Match
WTYNAELLV	0.991304	437-445	Perfert Match
YGYHHSNEQ	0.958735	367-375	Perfert Match
YAADKESTQ	0.952885	379-387	Perfert Match
YNAELLVLM	0.989091	439-447	Perfert Match
YQILSIYST	0.984664	529-537	Perfert Match
YHHSNEQGS	0.956838	369-377	Perfert Match
DGFLDVWTY	0.959051	431-439	Perfert Match
DGWYGYHHS	0.970751	364-372	Perfert Match
DVWTYNAEL	0.977708	435-443	Perfert Match
DNAKELGNG	0.975178	473-481	Perfert Match
DTIMEKNVT	0.987352	33-41	Perfert Match
DCSVAGWLL	0.97249	70-78	Perfert Match
NAELLVLME	0.988458	440-448	Perfert Match
NAKELGNGC	0.985296	474-482	Perfert Match
NVTVTHAQD	0.975652	39-47	Perfert Match
NLYDKVRLQ	0.956047	462-470	Perfert Match
NLNKKMEDG	0.958261	424-432	Perfert Match
NEQGSGYAA	0.977549	373-381	Perfert Match
NERTLDFHD	0.965375	449-457	Perfert Match
NKKMEDGFL	0.95336	426-434	Perfert Match
EGGWQGMVD	0.981344	356-364	Perfert Match
ELGNGCFEF	0.99415	477-485	Perfert Match
ELLVLMENE	0.991146	442-450	Perfert Match
EDGFLDVWT	0.959209	430-438	Perfert Match
ENLNKKMED	0.966166	423-431	Perfert Match
ENERTLDFH	0.965059	448-456	Perfert Match
EKNVTVTHA	0.986403	37-45	Perfert Match
EQGSGYAAD	0.978024	374-382	Perfert Match
ESNGNFIAP	0.952095	258-266	Perfert Match
ERTLDFHDS	0.965217	450-458	Perfert Match
KNVTVTHAQ	0.97913	38-46	Perfert Match
KELGNGCFE	0.984664	476-484	Perfert Match
KMEDGFLDV	0.956996	428-436	Perfert Match
QGMVDGWYG	0.981976	360-368	Perfert Match
QGSGYAADK	0.955889	375-383	Perfert Match
QVDTIMEKN	0.973755	31-39	Perfert Match
QILSIYSTV	0.96253	530-538	Perfert Match
MVDGWYGYH	0.965692	362-370	Perfert Match
MEDGFLDVW	0.957945	429-437	Perfert Match
MENERTLDF	0.964743	447-455	Perfert Match
MEKNVTVTH	0.985296	36-44	Perfert Match
SGYAADKES	0.952095	377-385	Perfert Match
SVAGWLLGN	0.980395	72-80	Perfert Match
SNGNFIAPE	0.958419	259-267	Perfert Match
SNEQGSGYA	0.973281	372-380	Perfert Match
TVTHAQDIL	0.976126	41-49	Perfert Match
TLDFHDSNV	0.964111	452-460	Perfert Match
TIGECPKYV	0.970751	314-322	Perfert Match
TIMEKNVTV	0.987352	34-42	Perfert Match
TYNAELLVL	0.99004	438-446	Perfert Match
CIGYHANNS	0.985929	20-28	Perfert Match
CSVAGWLLG	0.980237	71-79	Perfert Match
PLTIGECPK	0.954783	312-320	Perfert Match
HSNEQGSGY	0.973597	371-379	Perfert Match
HPLTIGECP	0.955889	311-319	Perfert Match
HHSNEQGSG	0.971067	370-378	Perfert Match
RGLFGAIAG	0.991937	345-353	Perfert Match
RIENLNKKM	0.96332	421-429	Perfert Match
RTLDFHDSN	0.964585	451-459	Perfert Match
GGWQGMVDGW	0.981344	357-366	Perfert Match
GAIAGFIEGG	0.991937	349-358	Perfert Match
GAINSSMPFH	0.963004	299-308	Perfert Match
GLFGAIAGFI	0.992095	346-355	Perfert Match
GFLDVWTYNA	0.957787	432-441	Perfert Match
GFIEGGWQGM	0.991621	353-362	Perfert Match
GWYGYHHSNE	0.959368	365-374	Perfert Match
GWQGMVDGWY	0.980711	358-367	Perfert Match
GYAADKESTQ	0.952885	378-387	Perfert Match
GYHHSNEQGS	0.95668	368-377	Perfert Match
GMVDGWYGYH	0.965217	361-370	Perfert Match
GSGYAADKES	0.951779	376-385	Perfert Match
AGFIEGGWQG	0.992727	352-361	Perfert Match
AIAGFIEGGW	0.991937	350-359	Perfert Match
AINSSMPFHN	0.96253	300-309	Perfert Match
AELLVLMENE	0.988142	441-450	Perfert Match
AKELGNGCFE	0.984348	475-484	Perfert Match
VLMENERTLD	0.990988	445-454	Perfert Match
VWTYNAELLV	0.987352	436-445	Perfert Match
VDGWYGYHHS	0.960949	363-372	Perfert Match
VDTIMEKNVT	0.98166	32-41	Perfert Match
VTVTHAQDIL	0.973913	40-49	Perfert Match
LGNGCFEFYH	0.990988	478-487	Perfert Match
LVLMENERTL	0.991621	444-453	Perfert Match
LLVLMENERT	0.989881	443-452	Perfert Match
LFGAIAGFIE	0.992253	347-356	Perfert Match
LDVWTYNAEL	0.967905	434-443	Perfert Match
LNKKMEDGFL	0.953043	425-434	Perfert Match
LMENERTLDF	0.96332	446-455	Perfert Match
LTIGECPKYV	0.952727	313-322	Perfert Match
IGECPKYVKS	0.964901	315-324	Perfert Match
IAGFIEGGWQ	0.991146	351-360	Perfert Match
IEGGWQGMVD	0.980553	355-364	Perfert Match
IENLNKKMED	0.961423	422-431	Perfert Match
IMEKNVTVTH	0.984822	35-44	Perfert Match
ICIGYHANNS	0.985138	19-28	Perfert Match
FGAIAGFIEG	0.991621	348-357	Perfert Match
FLDVWTYNAE	0.968854	433-442	Perfert Match
FIEGGWQGMV	0.982292	354-363	Perfert Match
FESNGNFIAP	0.951779	257-266	Perfert Match
WYGYHHSNEQ	0.958577	366-375	Perfert Match
WQGMVDGWYG	0.981186	359-368	Perfert Match
WTYNAELLVL	0.989881	437-446	Perfert Match
YGYHHSNEQG	0.958419	367-376	Perfert Match
YNAELLVLME	0.9883	439-448	Perfert Match
YQILSIYSTV	0.962213	529-538	Perfert Match
YHHSNEQGSG	0.95668	369-378	Perfert Match
DGFLDVWTYN	0.958419	431-440	Perfert Match
DGWYGYHHSN	0.969486	364-373	Perfert Match
DVWTYNAELL	0.976917	435-444	Perfert Match
DNAKELGNGC	0.974862	473-482	Perfert Match
DTIMEKNVTV	0.987036	33-42	Perfert Match
DCSVAGWLLG	0.972332	70-79	Perfert Match
NAELLVLMEN	0.987826	440-449	Perfert Match
NAKELGNGCF	0.984822	474-483	Perfert Match
NVTVTHAQDI	0.974229	39-48	Perfert Match
NLYDKVRLQL	0.954783	462-471	Perfert Match
NLNKKMEDGF	0.957628	424-433	Perfert Match
NEQGSGYAAD	0.976601	373-382	Perfert Match
NERTLDFHDS	0.964585	449-458	Perfert Match
EGGWQGMVDG	0.981186	356-365	Perfert Match
ELGNGCFEFY	0.990672	477-486	Perfert Match
ELLVLMENER	0.989565	442-451	Perfert Match
EDGFLDVWTY	0.959051	430-439	Perfert Match
ENLNKKMEDG	0.954308	423-432	Perfert Match
ENERTLDFHD	0.964585	448-457	Perfert Match
EKNVTVTHAQ	0.978656	37-46	Perfert Match
ESNGNFIAPE	0.950198	258-267	Perfert Match
ERTLDFHDSN	0.964427	450-459	Perfert Match
KNVTVTHAQD	0.972332	38-47	Perfert Match
KELGNGCFEF	0.98419	476-485	Perfert Match
KMEDGFLDVW	0.956996	428-437	Perfert Match
QGMVDGWYGY	0.967589	360-369	Perfert Match
QGSGYAADKE	0.951779	375-384	Perfert Match
QVDTIMEKNV	0.971542	31-40	Perfert Match
MVDGWYGYHH	0.965217	362-371	Perfert Match
MEDGFLDVWT	0.957312	429-438	Perfert Match
MENERTLDFH	0.964585	447-456	Perfert Match
MEKNVTVTHA	0.983715	36-45	Perfert Match
SGYAADKEST	0.951304	377-386	Perfert Match
SVAGWLLGNP	0.980079	72-81	Perfert Match
SNEQGSGYAA	0.973123	372-381	Perfert Match
TVTHAQDILE	0.974862	41-50	Perfert Match
TIGECPKYVK	0.968854	314-323	Perfert Match
TIMEKNVTVT	0.987036	34-43	Perfert Match
TYNAELLVLM	0.9883	438-447	Perfert Match
CIGYHANNST	0.984822	20-29	Perfert Match
CSVAGWLLGN	0.979921	71-80	Perfert Match
PLTIGECPKY	0.95415	312-321	Perfert Match
HSNEQGSGYA	0.972648	371-380	Perfert Match
HPLTIGECPK	0.953992	311-320	Perfert Match
HHSNEQGSGY	0.970751	370-379	Perfert Match
RGLFGAIAGF	0.991304	345-354	Perfert Match
RIENLNKKME	0.96332	421-430	Perfert Match
RTLDFHDSNV	0.963478	451-460	Perfert Match
GGWQGMVDGWY	0.979921	357-367	Perfert Match
GAIAGFIEGGW	0.991621	349-359	Perfert Match
GAINSSMPFHN	0.962372	299-309	Perfert Match
GLFGAIAGFIE	0.991779	346-356	Perfert Match
GFLDVWTYNAE	0.95747	432-442	Perfert Match
GFIEGGWQGMV	0.98166	353-363	Perfert Match
GWYGYHHSNEQ	0.958577	365-375	Perfert Match
GWQGMVDGWYG	0.980553	358-368	Perfert Match
GYHHSNEQGSG	0.956522	368-378	Perfert Match
GMVDGWYGYHH	0.964743	361-371	Perfert Match
GSGYAADKEST	0.950988	376-386	Perfert Match
AGFIEGGWQGM	0.990988	352-362	Perfert Match
AIAGFIEGGWQ	0.990988	350-360	Perfert Match
AELLVLMENER	0.986561	441-451	Perfert Match
AKELGNGCFEF	0.983874	475-485	Perfert Match
VLMENERTLDF	0.962846	445-455	Perfert Match
VWTYNAELLVL	0.985929	436-446	Perfert Match
VDGWYGYHHSN	0.959684	363-373	Perfert Match
VDTIMEKNVTV	0.981344	32-42	Perfert Match
VTVTHAQDILE	0.972648	40-50	Perfert Match
LVLMENERTLD	0.99004	444-454	Perfert Match
LLVLMENERTL	0.989881	443-453	Perfert Match
LFGAIAGFIEG	0.991462	347-357	Perfert Match
LDVWTYNAELL	0.967115	434-444	Perfert Match
LMENERTLDFH	0.963162	446-456	Perfert Match
LTIGECPKYVK	0.950988	313-323	Perfert Match
IAGFIEGGWQG	0.990672	351-361	Perfert Match
IEGGWQGMVDG	0.980395	355-365	Perfert Match
IMEKNVTVTHA	0.983241	35-45	Perfert Match
ICIGYHANNST	0.984032	19-29	Perfert Match
FGAIAGFIEGG	0.991462	348-358	Perfert Match
FLDVWTYNAEL	0.966957	433-443	Perfert Match
FIEGGWQGMVD	0.980237	354-364	Perfert Match
WYGYHHSNEQG	0.958261	366-376	Perfert Match
WQGMVDGWYGY	0.966798	359-369	Perfert Match
WTYNAELLVLM	0.988142	437-447	Perfert Match
YGYHHSNEQGS	0.956047	367-377	Perfert Match
YNAELLVLMEN	0.987668	439-449	Perfert Match
YHHSNEQGSGY	0.956522	369-379	Perfert Match
DGFLDVWTYNA	0.955573	431-441	Perfert Match
DGWYGYHHSNE	0.95747	364-374	Perfert Match
DVWTYNAELLV	0.976443	435-445	Perfert Match
DNAKELGNGCF	0.974387	473-483	Perfert Match
DTIMEKNVTVT	0.986719	33-43	Perfert Match
DCSVAGWLLGN	0.972016	70-80	Perfert Match
NAELLVLMENE	0.987668	440-450	Perfert Match
NAKELGNGCFE	0.984348	474-484	Perfert Match
NVTVTHAQDIL	0.973281	39-49	Perfert Match
NERTLDFHDSN	0.963794	449-459	Perfert Match
EGGWQGMVDGW	0.981028	356-366	Perfert Match
ELGNGCFEFYH	0.990198	477-487	Perfert Match
ELLVLMENERT	0.989249	442-452	Perfert Match
EDGFLDVWTYN	0.958419	430-440	Perfert Match
ENLNKKMEDGF	0.953676	423-433	Perfert Match
ENERTLDFHDS	0.963794	448-458	Perfert Match
EKNVTVTHAQD	0.971858	37-47	Perfert Match
ERTLDFHDSNV	0.96332	450-460	Perfert Match
KNVTVTHAQDI	0.970909	38-48	Perfert Match
KELGNGCFEFY	0.980711	476-486	Perfert Match
KMEDGFLDVWT	0.956364	428-438	Perfert Match
QGMVDGWYGYH	0.964585	360-370	Perfert Match
QGSGYAADKES	0.950988	375-385	Perfert Match
QVDTIMEKNVT	0.969802	31-41	Perfert Match
MVDGWYGYHHS	0.959051	362-372	Perfert Match
MEDGFLDVWTY	0.957154	429-439	Perfert Match
MENERTLDFHD	0.964111	447-457	Perfert Match
MEKNVTVTHAQ	0.976285	36-46	Perfert Match
SGYAADKESTQ	0.950514	377-387	Perfert Match
SNEQGSGYAAD	0.972174	372-382	Perfert Match
TIGECPKYVKS	0.962846	314-324	Perfert Match
TIMEKNVTVTH	0.984348	34-44	Perfert Match
TYNAELLVLME	0.98751	438-448	Perfert Match
CSVAGWLLGNP	0.979763	71-81	Perfert Match
PLTIGECPKYV	0.951937	312-322	Perfert Match
HSNEQGSGYAA	0.97249	371-381	Perfert Match
HPLTIGECPKY	0.95336	311-321	Perfert Match
HHSNEQGSGYA	0.969802	370-380	Perfert Match
RGLFGAIAGFI	0.990672	345-355	Perfert Match
RIENLNKKMED	0.961423	421-431	Perfert Match
GGWQGMVDGWYG	0.979763	357-368	Perfert Match
GAIAGFIEGGWQ	0.990672	349-360	Perfert Match
GLFGAIAGFIEG	0.990988	346-357	Perfert Match
GFLDVWTYNAEL	0.955573	432-443	Perfert Match
GFIEGGWQGMVD	0.979605	353-364	Perfert Match
GWYGYHHSNEQG	0.958261	365-376	Perfert Match
GWQGMVDGWYGY	0.966166	358-369	Perfert Match
GYHHSNEQGSGY	0.956364	368-379	Perfert Match
GMVDGWYGYHHS	0.958577	361-372	Perfert Match
GSGYAADKESTQ	0.950198	376-387	Perfert Match
AGFIEGGWQGMV	0.981028	352-363	Perfert Match
AIAGFIEGGWQG	0.990514	350-361	Perfert Match
AELLVLMENERT	0.986245	441-452	Perfert Match
AKELGNGCFEFY	0.980395	475-486	Perfert Match
VLMENERTLDFH	0.962688	445-456	Perfert Match
VWTYNAELLVLM	0.98419	436-447	Perfert Match
VDTIMEKNVTVT	0.981028	32-43	Perfert Match
LVLMENERTLDF	0.961897	444-455	Perfert Match
LLVLMENERTLD	0.9883	443-454	Perfert Match
LFGAIAGFIEGG	0.991304	347-358	Perfert Match
LDVWTYNAELLV	0.96664	434-445	Perfert Match
LMENERTLDFHD	0.962688	446-457	Perfert Match
IAGFIEGGWQGM	0.988933	351-362	Perfert Match
IEGGWQGMVDGW	0.980237	355-366	Perfert Match
IMEKNVTVTHAQ	0.975968	35-46	Perfert Match
FGAIAGFIEGGW	0.991146	348-359	Perfert Match
FLDVWTYNAELL	0.966166	433-444	Perfert Match
FIEGGWQGMVDG	0.980079	354-365	Perfert Match
WYGYHHSNEQGS	0.955889	366-377	Perfert Match
WQGMVDGWYGYH	0.963794	359-370	Perfert Match
WTYNAELLVLME	0.987352	437-448	Perfert Match
YGYHHSNEQGSG	0.955889	367-378	Perfert Match
YNAELLVLMENE	0.98751	439-450	Perfert Match
YHHSNEQGSGYA	0.955573	369-380	Perfert Match
DGFLDVWTYNAE	0.955257	431-442	Perfert Match
DGWYGYHHSNEQ	0.956838	364-375	Perfert Match
DVWTYNAELLVL	0.97502	435-446	Perfert Match
DNAKELGNGCFE	0.973913	473-484	Perfert Match
DTIMEKNVTVTH	0.984032	33-44	Perfert Match
DCSVAGWLLGNP	0.971858	70-81	Perfert Match
NAELLVLMENER	0.986087	440-451	Perfert Match
NAKELGNGCFEF	0.983874	474-485	Perfert Match
NVTVTHAQDILE	0.972016	39-50	Perfert Match
NERTLDFHDSNV	0.962688	449-460	Perfert Match
EGGWQGMVDGWY	0.979605	356-367	Perfert Match
ELLVLMENERTL	0.989249	442-453	Perfert Match
EDGFLDVWTYNA	0.955573	430-441	Perfert Match
ENERTLDFHDSN	0.963004	448-459	Perfert Match
EKNVTVTHAQDI	0.970435	37-48	Perfert Match
KNVTVTHAQDIL	0.96996	38-49	Perfert Match
KELGNGCFEFYH	0.980237	476-487	Perfert Match
KMEDGFLDVWTY	0.956206	428-439	Perfert Match
QGMVDGWYGYHH	0.964111	360-371	Perfert Match
QGSGYAADKEST	0.950198	375-386	Perfert Match
QVDTIMEKNVTV	0.969486	31-42	Perfert Match
MVDGWYGYHHSN	0.957945	362-373	Perfert Match
MEDGFLDVWTYN	0.956522	429-440	Perfert Match
MENERTLDFHDS	0.96332	447-458	Perfert Match
MEKNVTVTHAQD	0.969486	36-47	Perfert Match
TIMEKNVTVTHA	0.982767	34-45	Perfert Match
TYNAELLVLMEN	0.986877	438-449	Perfert Match
PLTIGECPKYVK	0.950198	312-323	Perfert Match
HSNEQGSGYAAD	0.971542	371-382	Perfert Match
HPLTIGECPKYV	0.951146	311-322	Perfert Match
HHSNEQGSGYAA	0.969644	370-381	Perfert Match
RGLFGAIAGFIE	0.990356	345-356	Perfert Match
GGWQGMVDGWYGY	0.965375	357-369	Perfert Match
GAIAGFIEGGWQG	0.990198	349-361	Perfert Match
GLFGAIAGFIEGG	0.99083	346-358	Perfert Match
GFLDVWTYNAELL	0.954783	432-444	Perfert Match
GFIEGGWQGMVDG	0.979447	353-365	Perfert Match
GWYGYHHSNEQGS	0.955889	365-377	Perfert Match
GWQGMVDGWYGYH	0.963162	358-370	Perfert Match
GYHHSNEQGSGYA	0.955415	368-380	Perfert Match
GMVDGWYGYHHSN	0.95747	361-373	Perfert Match
AGFIEGGWQGMVD	0.978972	352-364	Perfert Match
AIAGFIEGGWQGM	0.988775	350-362	Perfert Match
AELLVLMENERTL	0.986245	441-453	Perfert Match
AKELGNGCFEFYH	0.979921	475-487	Perfert Match
VLMENERTLDFHD	0.962213	445-457	Perfert Match
VWTYNAELLVLME	0.983399	436-448	Perfert Match
VDTIMEKNVTVTH	0.978498	32-44	Perfert Match
LVLMENERTLDFH	0.961739	444-456	Perfert Match
LLVLMENERTLDF	0.960158	443-455	Perfert Match
LFGAIAGFIEGGW	0.990988	347-359	Perfert Match
LDVWTYNAELLVL	0.965217	434-446	Perfert Match
LMENERTLDFHDS	0.961897	446-458	Perfert Match
IAGFIEGGWQGMV	0.97913	351-363	Perfert Match
IEGGWQGMVDGWY	0.978814	355-367	Perfert Match
IMEKNVTVTHAQD	0.96917	35-47	Perfert Match
FGAIAGFIEGGWQ	0.990198	348-360	Perfert Match
FLDVWTYNAELLV	0.965692	433-445	Perfert Match
FIEGGWQGMVDGW	0.979921	354-366	Perfert Match
WYGYHHSNEQGSG	0.955731	366-378	Perfert Match
WQGMVDGWYGYHH	0.96332	359-371	Perfert Match
WTYNAELLVLMEN	0.986719	437-449	Perfert Match
YGYHHSNEQGSGY	0.955731	367-379	Perfert Match
YNAELLVLMENER	0.985929	439-451	Perfert Match
YHHSNEQGSGYAA	0.955415	369-381	Perfert Match
DGFLDVWTYNAEL	0.95336	431-443	Perfert Match
DGWYGYHHSNEQG	0.956522	364-376	Perfert Match
DVWTYNAELLVLM	0.973281	435-447	Perfert Match
DNAKELGNGCFEF	0.973439	473-485	Perfert Match
DTIMEKNVTVTHA	0.982451	33-45	Perfert Match
NAELLVLMENERT	0.985771	440-452	Perfert Match
NAKELGNGCFEFY	0.980395	474-486	Perfert Match
EGGWQGMVDGWYG	0.979447	356-368	Perfert Match
ELLVLMENERTLD	0.987668	442-454	Perfert Match
EDGFLDVWTYNAE	0.955257	430-442	Perfert Match
ENERTLDFHDSNV	0.961897	448-460	Perfert Match
EKNVTVTHAQDIL	0.969486	37-49	Perfert Match
KNVTVTHAQDILE	0.968696	38-50	Perfert Match
KMEDGFLDVWTYN	0.955573	428-440	Perfert Match
QGMVDGWYGYHHS	0.957945	360-372	Perfert Match
QVDTIMEKNVTVT	0.96917	31-43	Perfert Match
MEDGFLDVWTYNA	0.953676	429-441	Perfert Match
MENERTLDFHDSN	0.96253	447-459	Perfert Match
MEKNVTVTHAQDI	0.968063	36-48	Perfert Match
TIMEKNVTVTHAQ	0.975494	34-46	Perfert Match
TYNAELLVLMENE	0.986719	438-450	Perfert Match
HHSNEQGSGYAAD	0.968696	370-382	Perfert Match
RGLFGAIAGFIEG	0.989565	345-357	Perfert Match
GGWQGMVDGWYGYH	0.962372	357-370	Perfert Match
GAIAGFIEGGWQGM	0.988458	349-362	Perfert Match
GLFGAIAGFIEGGW	0.990514	346-359	Perfert Match
GFLDVWTYNAELLV	0.954308	432-445	Perfert Match
GFIEGGWQGMVDGW	0.979289	353-366	Perfert Match
GWYGYHHSNEQGSG	0.955731	365-378	Perfert Match
GWQGMVDGWYGYHH	0.962688	358-371	Perfert Match
GYHHSNEQGSGYAA	0.955257	368-381	Perfert Match
AGFIEGGWQGMVDG	0.978814	352-365	Perfert Match
AIAGFIEGGWQGMV	0.978972	350-363	Perfert Match
AELLVLMENERTLD	0.984664	441-454	Perfert Match
VLMENERTLDFHDS	0.961423	445-458	Perfert Match
VWTYNAELLVLMEN	0.982767	436-449	Perfert Match
VDTIMEKNVTVTHA	0.976917	32-45	Perfert Match
LVLMENERTLDFHD	0.961265	444-457	Perfert Match
LLVLMENERTLDFH	0.96	443-456	Perfert Match
LFGAIAGFIEGGWQ	0.99004	347-360	Perfert Match
LDVWTYNAELLVLM	0.964585	434-447	Perfert Match
LMENERTLDFHDSN	0.961107	446-459	Perfert Match
IAGFIEGGWQGMVD	0.977075	351-364	Perfert Match
IEGGWQGMVDGWYG	0.978656	355-368	Perfert Match
IMEKNVTVTHAQDI	0.967747	35-48	Perfert Match
FGAIAGFIEGGWQG	0.989723	348-361	Perfert Match
FLDVWTYNAELLVL	0.964269	433-446	Perfert Match
FIEGGWQGMVDGWY	0.978498	354-367	Perfert Match
WYGYHHSNEQGSGY	0.955573	366-379	Perfert Match
WQGMVDGWYGYHHS	0.957154	359-372	Perfert Match
WTYNAELLVLMENE	0.986561	437-450	Perfert Match
YGYHHSNEQGSGYA	0.954783	367-380	Perfert Match
YNAELLVLMENERT	0.985613	439-452	Perfert Match
YHHSNEQGSGYAAD	0.954466	369-382	Perfert Match
DGFLDVWTYNAELL	0.952569	431-444	Perfert Match
DGWYGYHHSNEQGS	0.95415	364-377	Perfert Match
DVWTYNAELLVLME	0.97249	435-448	Perfert Match
DNAKELGNGCFEFY	0.96996	473-486	Perfert Match
DTIMEKNVTVTHAQ	0.975178	33-46	Perfert Match
NAELLVLMENERTL	0.985771	440-453	Perfert Match
NAKELGNGCFEFYH	0.979921	474-487	Perfert Match
EGGWQGMVDGWYGY	0.965059	356-369	Perfert Match
ELLVLMENERTLDF	0.959842	442-455	Perfert Match
EDGFLDVWTYNAEL	0.95336	430-443	Perfert Match
EKNVTVTHAQDILE	0.968221	37-50	Perfert Match
KMEDGFLDVWTYNA	0.952727	428-441	Perfert Match
QGMVDGWYGYHHSN	0.956996	360-373	Perfert Match
QVDTIMEKNVTVTH	0.96664	31-44	Perfert Match
MEDGFLDVWTYNAE	0.95336	429-442	Perfert Match
MENERTLDFHDSNV	0.961423	447-460	Perfert Match
MEKNVTVTHAQDIL	0.967115	36-49	Perfert Match
TIMEKNVTVTHAQD	0.968696	34-47	Perfert Match
TYNAELLVLMENER	0.985296	438-451	Perfert Match
RGLFGAIAGFIEGG	0.989407	345-358	Perfert Match
GGWQGMVDGWYGYHH	0.961897	357-371	Perfert Match
GAIAGFIEGGWQGMV	0.978656	349-363	Perfert Match
GLFGAIAGFIEGGWQ	0.989723	346-360	Perfert Match
GFLDVWTYNAELLVL	0.953043	432-446	Perfert Match
GFIEGGWQGMVDGWY	0.977866	353-367	Perfert Match
GWYGYHHSNEQGSGY	0.955573	365-379	Perfert Match
GWQGMVDGWYGYHHS	0.956522	358-372	Perfert Match
GYHHSNEQGSGYAAD	0.954308	368-382	Perfert Match
AGFIEGGWQGMVDGW	0.978656	352-366	Perfert Match
AIAGFIEGGWQGMVD	0.976917	350-364	Perfert Match
AELLVLMENERTLDF	0.956838	441-455	Perfert Match
VLMENERTLDFHDSN	0.960632	445-459	Perfert Match
VWTYNAELLVLMENE	0.982609	436-450	Perfert Match
VDTIMEKNVTVTHAQ	0.969644	32-46	Perfert Match
LVLMENERTLDFHDS	0.960474	444-458	Perfert Match
LLVLMENERTLDFHD	0.959526	443-457	Perfert Match
LFGAIAGFIEGGWQG	0.989565	347-361	Perfert Match
LDVWTYNAELLVLME	0.963794	434-448	Perfert Match
LMENERTLDFHDSNV	0.96	446-460	Perfert Match
IAGFIEGGWQGMVDG	0.976917	351-365	Perfert Match
IEGGWQGMVDGWYGY	0.964269	355-369	Perfert Match
IMEKNVTVTHAQDIL	0.966798	35-49	Perfert Match
FGAIAGFIEGGWQGM	0.987984	348-362	Perfert Match
FLDVWTYNAELLVLM	0.963636	433-447	Perfert Match
FIEGGWQGMVDGWYG	0.97834	354-368	Perfert Match
WYGYHHSNEQGSGYA	0.954625	366-380	Perfert Match
WQGMVDGWYGYHHSN	0.956206	359-373	Perfert Match
WTYNAELLVLMENER	0.985138	437-451	Perfert Match
YGYHHSNEQGSGYAA	0.954625	367-381	Perfert Match
YNAELLVLMENERTL	0.985613	439-453	Perfert Match
DGFLDVWTYNAELLV	0.952095	431-445	Perfert Match
DGWYGYHHSNEQGSG	0.953992	364-378	Perfert Match
DVWTYNAELLVLMEN	0.972016	435-449	Perfert Match
DNAKELGNGCFEFYH	0.969486	473-487	Perfert Match
DTIMEKNVTVTHAQD	0.968379	33-47	Perfert Match
NAELLVLMENERTLD	0.98419	440-454	Perfert Match
EGGWQGMVDGWYGYH	0.962055	356-370	Perfert Match
ELLVLMENERTLDFH	0.959684	442-456	Perfert Match
EDGFLDVWTYNAELL	0.952569	430-444	Perfert Match
KMEDGFLDVWTYNAE	0.952411	428-442	Perfert Match
QVDTIMEKNVTVTHA	0.965059	31-45	Perfert Match
MEDGFLDVWTYNAEL	0.951462	429-443	Perfert Match
MEKNVTVTHAQDILE	0.96585	36-50	Perfert Match
TIMEKNVTVTHAQDI	0.967273	34-48	Perfert Match
TYNAELLVLMENERT	0.98498	438-452	Perfert Match
RGLFGAIAGFIEGGW	0.989091	345-359	Perfert Match
GGWQGMVDGWYGYHHS	0.955731	357-372	Perfert Match
GAIAGFIEGGWQGMVD	0.976601	349-364	Perfert Match
GLFGAIAGFIEGGWQG	0.989249	346-361	Perfert Match
GFLDVWTYNAELLVLM	0.952411	432-447	Perfert Match
GFIEGGWQGMVDGWYG	0.977708	353-368	Perfert Match
GWYGYHHSNEQGSGYA	0.954625	365-380	Perfert Match
GWQGMVDGWYGYHHSN	0.955573	358-373	Perfert Match
AGFIEGGWQGMVDGWY	0.977391	352-367	Perfert Match
AIAGFIEGGWQGMVDG	0.976759	350-365	Perfert Match
AELLVLMENERTLDFH	0.95668	441-456	Perfert Match
VLMENERTLDFHDSNV	0.959526	445-460	Perfert Match
VWTYNAELLVLMENER	0.981186	436-451	Perfert Match
VDTIMEKNVTVTHAQD	0.963162	32-47	Perfert Match
LVLMENERTLDFHDSN	0.959684	444-459	Perfert Match
LLVLMENERTLDFHDS	0.958735	443-458	Perfert Match
LFGAIAGFIEGGWQGM	0.987826	347-362	Perfert Match
LDVWTYNAELLVLMEN	0.96332	434-449	Perfert Match
IAGFIEGGWQGMVDGW	0.976759	351-366	Perfert Match
IEGGWQGMVDGWYGYH	0.961423	355-370	Perfert Match
IMEKNVTVTHAQDILE	0.965534	35-50	Perfert Match
FGAIAGFIEGGWQGMV	0.978182	348-363	Perfert Match
FLDVWTYNAELLVLME	0.962846	433-448	Perfert Match
FIEGGWQGMVDGWYGY	0.963953	354-369	Perfert Match
WYGYHHSNEQGSGYAA	0.954466	366-381	Perfert Match
WTYNAELLVLMENERT	0.984822	437-452	Perfert Match
YGYHHSNEQGSGYAAD	0.953676	367-382	Perfert Match
YNAELLVLMENERTLD	0.984032	439-454	Perfert Match
DGFLDVWTYNAELLVL	0.95083	431-446	Perfert Match
DGWYGYHHSNEQGSGY	0.953834	364-379	Perfert Match
DVWTYNAELLVLMENE	0.971858	435-450	Perfert Match
DTIMEKNVTVTHAQDI	0.966957	33-48	Perfert Match
NAELLVLMENERTLDF	0.956364	440-455	Perfert Match
EGGWQGMVDGWYGYHH	0.961581	356-371	Perfert Match
ELLVLMENERTLDFHD	0.959209	442-457	Perfert Match
EDGFLDVWTYNAELLV	0.952095	430-445	Perfert Match
KMEDGFLDVWTYNAEL	0.950514	428-443	Perfert Match
QVDTIMEKNVTVTHAQ	0.960158	31-46	Perfert Match
MEDGFLDVWTYNAELL	0.950672	429-444	Perfert Match
TIMEKNVTVTHAQDIL	0.966324	34-49	Perfert Match
TYNAELLVLMENERTL	0.98498	438-453	Perfert Match
RGLFGAIAGFIEGGWQ	0.9883	345-360	Perfert Match
GGWQGMVDGWYGYHHSN	0.954783	357-373	Perfert Match
GAIAGFIEGGWQGMVDG	0.976443	349-365	Perfert Match
GLFGAIAGFIEGGWQGM	0.98751	346-362	Perfert Match
GFLDVWTYNAELLVLME	0.951621	432-448	Perfert Match
GFIEGGWQGMVDGWYGY	0.96332	353-369	Perfert Match
GWYGYHHSNEQGSGYAA	0.954466	365-381	Perfert Match
AGFIEGGWQGMVDGWYG	0.977233	352-368	Perfert Match
AIAGFIEGGWQGMVDGW	0.976601	350-366	Perfert Match
AELLVLMENERTLDFHD	0.956206	441-457	Perfert Match
VWTYNAELLVLMENERT	0.98087	436-452	Perfert Match
VDTIMEKNVTVTHAQDI	0.961739	32-48	Perfert Match
LVLMENERTLDFHDSNV	0.958577	444-460	Perfert Match
LLVLMENERTLDFHDSN	0.957945	443-459	Perfert Match
LFGAIAGFIEGGWQGMV	0.978024	347-363	Perfert Match
LDVWTYNAELLVLMENE	0.963162	434-450	Perfert Match
IAGFIEGGWQGMVDGWY	0.975494	351-367	Perfert Match
IEGGWQGMVDGWYGYHH	0.960949	355-371	Perfert Match
FGAIAGFIEGGWQGMVD	0.976126	348-364	Perfert Match
FLDVWTYNAELLVLMEN	0.962372	433-449	Perfert Match
FIEGGWQGMVDGWYGYH	0.961107	354-370	Perfert Match
WYGYHHSNEQGSGYAAD	0.953518	366-382	Perfert Match
WTYNAELLVLMENERTL	0.984822	437-453	Perfert Match
YNAELLVLMENERTLDF	0.956206	439-455	Perfert Match
DGFLDVWTYNAELLVLM	0.950198	431-447	Perfert Match
DGWYGYHHSNEQGSGYA	0.952885	364-380	Perfert Match
DVWTYNAELLVLMENER	0.970435	435-451	Perfert Match
DTIMEKNVTVTHAQDIL	0.966008	33-49	Perfert Match
NAELLVLMENERTLDFH	0.956206	440-456	Perfert Match
EGGWQGMVDGWYGYHHS	0.955415	356-372	Perfert Match
ELLVLMENERTLDFHDS	0.958419	442-458	Perfert Match
EDGFLDVWTYNAELLVL	0.95083	430-446	Perfert Match
QVDTIMEKNVTVTHAQD	0.953676	31-47	Perfert Match
MEDGFLDVWTYNAELLV	0.950198	429-445	Perfert Match
TIMEKNVTVTHAQDILE	0.965059	34-50	Perfert Match
TYNAELLVLMENERTLD	0.983399	438-454	Perfert Match
RGLFGAIAGFIEGGWQG	0.987826	345-361	Perfert Match
GAIAGFIEGGWQGMVDGW	0.976285	349-366	Perfert Match
GLFGAIAGFIEGGWQGMV	0.977708	346-363	Perfert Match
GFLDVWTYNAELLVLMEN	0.951146	432-449	Perfert Match
GFIEGGWQGMVDGWYGYH	0.960474	353-370	Perfert Match
GWYGYHHSNEQGSGYAAD	0.953518	365-382	Perfert Match
AGFIEGGWQGMVDGWYGY	0.962846	352-369	Perfert Match
AIAGFIEGGWQGMVDGWY	0.975336	350-367	Perfert Match
AELLVLMENERTLDFHDS	0.955415	441-458	Perfert Match
VWTYNAELLVLMENERTL	0.98087	436-453	Perfert Match
VDTIMEKNVTVTHAQDIL	0.961107	32-49	Perfert Match
LLVLMENERTLDFHDSNV	0.956838	443-460	Perfert Match
LFGAIAGFIEGGWQGMVD	0.975968	347-364	Perfert Match
LDVWTYNAELLVLMENER	0.962846	434-451	Perfert Match
IAGFIEGGWQGMVDGWYG	0.975336	351-368	Perfert Match
IEGGWQGMVDGWYGYHHS	0.954783	355-372	Perfert Match
FGAIAGFIEGGWQGMVDG	0.975968	348-365	Perfert Match
FLDVWTYNAELLVLMENE	0.962213	433-450	Perfert Match
FIEGGWQGMVDGWYGYHH	0.960632	354-371	Perfert Match
WTYNAELLVLMENERTLD	0.983241	437-454	Perfert Match
YNAELLVLMENERTLDFH	0.956047	439-456	Perfert Match
DGWYGYHHSNEQGSGYAA	0.952727	364-381	Perfert Match
DVWTYNAELLVLMENERT	0.970119	435-452	Perfert Match
DTIMEKNVTVTHAQDILE	0.964743	33-50	Perfert Match
NAELLVLMENERTLDFHD	0.955731	440-457	Perfert Match
EGGWQGMVDGWYGYHHSN	0.954466	356-373	Perfert Match
ELLVLMENERTLDFHDSN	0.957628	442-459	Perfert Match
EDGFLDVWTYNAELLVLM	0.950198	430-447	Perfert Match
QVDTIMEKNVTVTHAQDI	0.952253	31-48	Perfert Match
TYNAELLVLMENERTLDF	0.955573	438-455	Perfert Match
RGLFGAIAGFIEGGWQGM	0.986087	345-362	Perfert Match
GAIAGFIEGGWQGMVDGWY	0.97502	349-367	Perfert Match
GLFGAIAGFIEGGWQGMVD	0.975652	346-364	Perfert Match
GFLDVWTYNAELLVLMENE	0.950988	432-450	Perfert Match
GFIEGGWQGMVDGWYGYHH	0.96	353-371	Perfert Match
AGFIEGGWQGMVDGWYGYH	0.96	352-370	Perfert Match
AIAGFIEGGWQGMVDGWYG	0.975178	350-368	Perfert Match
AELLVLMENERTLDFHDSN	0.954625	441-459	Perfert Match
VWTYNAELLVLMENERTLD	0.979289	436-454	Perfert Match
VDTIMEKNVTVTHAQDILE	0.959842	32-50	Perfert Match
LFGAIAGFIEGGWQGMVDG	0.97581	347-365	Perfert Match
LDVWTYNAELLVLMENERT	0.96253	434-452	Perfert Match
IAGFIEGGWQGMVDGWYGY	0.960949	351-369	Perfert Match
IEGGWQGMVDGWYGYHHSN	0.953834	355-373	Perfert Match
FGAIAGFIEGGWQGMVDGW	0.97581	348-366	Perfert Match
FLDVWTYNAELLVLMENER	0.961897	433-451	Perfert Match
FIEGGWQGMVDGWYGYHHS	0.954466	354-372	Perfert Match
WTYNAELLVLMENERTLDF	0.955415	437-455	Perfert Match
YNAELLVLMENERTLDFHD	0.955573	439-457	Perfert Match
DGWYGYHHSNEQGSGYAAD	0.951937	364-382	Perfert Match
DVWTYNAELLVLMENERTL	0.970119	435-453	Perfert Match
NAELLVLMENERTLDFHDS	0.954941	440-458	Perfert Match
ELLVLMENERTLDFHDSNV	0.956522	442-460	Perfert Match
QVDTIMEKNVTVTHAQDIL	0.951621	31-49	Perfert Match
TYNAELLVLMENERTLDFH	0.955415	438-456	Perfert Match
RGLFGAIAGFIEGGWQGMV	0.976285	345-363	Perfert Match
GAIAGFIEGGWQGMVDGWYG	0.974862	349-368	Perfert Match
GLFGAIAGFIEGGWQGMVDG	0.975494	346-365	Perfert Match
GFLDVWTYNAELLVLMENER	0.950672	432-451	Perfert Match
GFIEGGWQGMVDGWYGYHHS	0.953834	353-372	Perfert Match
AGFIEGGWQGMVDGWYGYHH	0.959526	352-371	Perfert Match
AIAGFIEGGWQGMVDGWYGY	0.960791	350-369	Perfert Match
AELLVLMENERTLDFHDSNV	0.953518	441-460	Perfert Match
VWTYNAELLVLMENERTLDF	0.953834	436-455	Perfert Match
LFGAIAGFIEGGWQGMVDGW	0.975652	347-366	Perfert Match
LDVWTYNAELLVLMENERTL	0.96253	434-453	Perfert Match
IAGFIEGGWQGMVDGWYGYH	0.958103	351-370	Perfert Match
FGAIAGFIEGGWQGMVDGWY	0.974545	348-367	Perfert Match
FLDVWTYNAELLVLMENERT	0.961581	433-452	Perfert Match
FIEGGWQGMVDGWYGYHHSN	0.953518	354-373	Perfert Match
WTYNAELLVLMENERTLDFH	0.955257	437-456	Perfert Match
YNAELLVLMENERTLDFHDS	0.954783	439-458	Perfert Match
DVWTYNAELLVLMENERTLD	0.968854	435-454	Perfert Match
NAELLVLMENERTLDFHDSN	0.95415	440-459	Perfert Match
QVDTIMEKNVTVTHAQDILE	0.950356	31-50	Perfert Match
TYNAELLVLMENERTLDFHD	0.954941	438-457	Perfert Match
RGLFGAIAGFIEGGWQGMVD	0.974387	345-364	Perfert Match
GAIAGFIEGGWQGMVDGWYGY	0.960474	349-369	Perfert Match
GLFGAIAGFIEGGWQGMVDGW	0.975336	346-366	Perfert Match
GFLDVWTYNAELLVLMENERT	0.950356	432-452	Perfert Match
GFIEGGWQGMVDGWYGYHHSN	0.952885	353-373	Perfert Match
AGFIEGGWQGMVDGWYGYHHS	0.95336	352-372	Perfert Match
AIAGFIEGGWQGMVDGWYGYH	0.957945	350-370	Perfert Match
VWTYNAELLVLMENERTLDFH	0.953676	436-456	Perfert Match
LFGAIAGFIEGGWQGMVDGWY	0.974387	347-367	Perfert Match
LDVWTYNAELLVLMENERTLD	0.961265	434-454	Perfert Match
IAGFIEGGWQGMVDGWYGYHH	0.957628	351-371	Perfert Match
FGAIAGFIEGGWQGMVDGWYG	0.974387	348-368	Perfert Match
FLDVWTYNAELLVLMENERTL	0.961581	433-453	Perfert Match
WTYNAELLVLMENERTLDFHD	0.954783	437-457	Perfert Match
YNAELLVLMENERTLDFHDSN	0.953992	439-459	Perfert Match
NAELLVLMENERTLDFHDSNV	0.953043	440-460	Perfert Match
TYNAELLVLMENERTLDFHDS	0.95415	438-458	Perfert Match
RGLFGAIAGFIEGGWQGMVDG	0.974229	345-365	Perfert Match
GAIAGFIEGGWQGMVDGWYGYH	0.957628	349-370	Perfert Match
GLFGAIAGFIEGGWQGMVDGWY	0.974071	346-367	Perfert Match
GFLDVWTYNAELLVLMENERTL	0.950356	432-453	Perfert Match
AGFIEGGWQGMVDGWYGYHHSN	0.952411	352-373	Perfert Match
AIAGFIEGGWQGMVDGWYGYHH	0.95747	350-371	Perfert Match
VWTYNAELLVLMENERTLDFHD	0.953202	436-457	Perfert Match
LFGAIAGFIEGGWQGMVDGWYG	0.974229	347-368	Perfert Match
IAGFIEGGWQGMVDGWYGYHHS	0.951462	351-372	Perfert Match
FGAIAGFIEGGWQGMVDGWYGY	0.960158	348-369	Perfert Match
FLDVWTYNAELLVLMENERTLD	0.960316	433-454	Perfert Match
WTYNAELLVLMENERTLDFHDS	0.953992	437-458	Perfert Match
YNAELLVLMENERTLDFHDSNV	0.952885	439-460	Perfert Match
TYNAELLVLMENERTLDFHDSN	0.95336	438-459	Perfert Match
RGLFGAIAGFIEGGWQGMVDGW	0.974071	345-366	Perfert Match
GAIAGFIEGGWQGMVDGWYGYHH	0.957154	349-371	Perfert Match
GLFGAIAGFIEGGWQGMVDGWYG	0.973913	346-368	Perfert Match
AIAGFIEGGWQGMVDGWYGYHHS	0.951304	350-372	Perfert Match
VWTYNAELLVLMENERTLDFHDS	0.952411	436-458	Perfert Match
LFGAIAGFIEGGWQGMVDGWYGY	0.96	347-369	Perfert Match
IAGFIEGGWQGMVDGWYGYHHSN	0.950514	351-373	Perfert Match
FGAIAGFIEGGWQGMVDGWYGYH	0.957312	348-370	Perfert Match
WTYNAELLVLMENERTLDFHDSN	0.953202	437-459	Perfert Match
TYNAELLVLMENERTLDFHDSNV	0.952253	438-460	Perfert Match
RGLFGAIAGFIEGGWQGMVDGWY	0.972806	345-367	Perfert Match
GAIAGFIEGGWQGMVDGWYGYHHS	0.950988	349-372	Perfert Match
GLFGAIAGFIEGGWQGMVDGWYGY	0.959684	346-369	Perfert Match
AIAGFIEGGWQGMVDGWYGYHHSN	0.950356	350-373	Perfert Match
VWTYNAELLVLMENERTLDFHDSN	0.951621	436-459	Perfert Match
LFGAIAGFIEGGWQGMVDGWYGYH	0.957154	347-370	Perfert Match
FGAIAGFIEGGWQGMVDGWYGYHH	0.956838	348-371	Perfert Match
WTYNAELLVLMENERTLDFHDSNV	0.952095	437-460	Perfert Match
RGLFGAIAGFIEGGWQGMVDGWYG	0.972648	345-368	Perfert Match
GAIAGFIEGGWQGMVDGWYGYHHSN	0.95004	349-373	Perfert Match
GLFGAIAGFIEGGWQGMVDGWYGYH	0.956838	346-370	Perfert Match
VWTYNAELLVLMENERTLDFHDSNV	0.950514	436-460	Perfert Match
LFGAIAGFIEGGWQGMVDGWYGYHH	0.95668	347-371	Perfert Match
FGAIAGFIEGGWQGMVDGWYGYHHS	0.950672	348-372	Perfert Match
RGLFGAIAGFIEGGWQGMVDGWYGY	0.958419	345-369	Perfert Match
GLFGAIAGFIEGGWQGMVDGWYGYHH	0.956364	346-371	Perfert Match
LFGAIAGFIEGGWQGMVDGWYGYHHS	0.950514	347-372	Perfert Match
RGLFGAIAGFIEGGWQGMVDGWYGYH	0.955573	345-370	Perfert Match
GLFGAIAGFIEGGWQGMVDGWYGYHHS	0.950198	346-372	Perfert Match
RGLFGAIAGFIEGGWQGMVDGWYGYHH	0.955099	345-371	Perfert Match

## Sheet: Sheet6
Subtype	H6
DNA Sequence	ATGATTGCCATCATCATCATTGCCATCCTGGCTAAGACAGGCAAGTCTGACAAGATTTGTATTGGCTACCATGCCAACAACAGCACCACCCAGGTGGACACCATCTTGGAGAAGAATGTGACAGTGACCCACTCTGTGGAACTGTTGGAGAACAAGAAGGAGGAGAGGTTCTGTAAGATTCTGAAAAGGGCTCCACTGGACCTGAAAGACTGTAGCATTGAGGGCTGGATTCTGGGCAACCCAAGGTGTGACCTGCTGCTGGGAGACCAGTCCTGGTCCTACATTGTGGAGAGACCAACAGCCCAGAATGGCATCTGTTACCCTGGAGTGCTGAATGAGGTGGAGGAACTGAAAGCCCTGATTGGCTCTGGAGAGAGGGTGGAGAGGTTTGAGATGTTT…
Protein Sequence	MIAIIIIAILAKTGKSDKICIGYHANNSTTQVDTILEKNVTVTHSVELLENKKEERFCKILKRAPLDLKDCSIEGWILGNPRCDLLLGDQSWSYIVERPTAQNGICYPGVLNEVEELKALIGSGERVERFEMFPKSTWTGVDTNSGVTSACPYTTGSSFYRNLLWIIKTESAAYPTIRGTYNNTGRQPILYFWGVHHPPNTNAQNSLYGSGERYVRMGTERMSFSKSPEIAERPTVNGQRGRIDYYWSVLEPGETLNVESNGNLIAPWYAYRFVSTNRKGAVFKSNLPIGNCDATCQTIAGVLRTNKTFQNVSPHWIGECPKYVKSESLRLATGLRNVPQIETRGLFGAIAGFIEGGWTGMIDGWYGYHHENSQGSGYAADKESTQKAVDGITNKVNSI…
Segment Sequence	Conservative Rate	Position In Reference Sequence	Match Status	Close Match In Reference Sequence
GGWTG	0.997763	356-360	Perfert Match
GAIAG	0.991611	348-352	Perfert Match
GVHHP	0.954698	194-198	Perfert Match
GLFGA	0.967562	345-349	Perfert Match
GICYP	0.994966	104-108	Perfert Match
GFLDV	0.981544	431-435	Perfert Match
GFIEG	0.997763	352-356	Perfert Match
GWILG	0.99217	75-79	Perfert Match
GWYGY	0.997763	364-368	Perfert Match
GWTGM	0.989374	357-361	Perfert Match
GYAAD	0.993289	377-381	Perfert Match
GYHAN	0.996644	22-26	Perfert Match
GYHHE	0.996085	367-371	Perfert Match
GNGCF	0.996644	478-482	Perfert Match
GNLIA	0.979306	262-266	Perfert Match
GETLN	0.987696	253-257	Perfert Match
GECPK	0.964765	318-322	Perfert Match
GQRGR	0.963087	238-242	Perfert Match
GSGYA	0.994407	375-379	Perfert Match
GSMQC	0.979866	558-562	Perfert Match
GCFEF	0.998322	480-484	Perfert Match
GRIDY	0.972595	241-245	Perfert Match
AGFIE	0.997204	351-355	Perfert Match
AIAGF	0.991611	349-353	Perfert Match
AIYST	0.98434	532-536	Perfert Match
ANNST	0.997763	25-29	Perfert Match
AELLV	0.980425	440-444	Perfert Match
ATGLR	0.989374	332-336	Perfert Match
APLDL	0.983781	64-68	Perfert Match
APWYA	0.969799	266-270	Perfert Match
VLVGL	0.981544	542-546	Perfert Match
VLLEN	0.970917	444-448	Perfert Match
VWTYN	0.995526	435-439	Perfert Match
VYQIL	0.989374	527-531	Perfert Match
VDTIL	0.975391	32-36	Perfert Match
VNSII	0.980984	396-400	Perfert Match
VELLE	0.965324	46-50	Perfert Match
VKNGT	0.973714	496-500	Perfert Match
VSSSL	0.986577	537-541	Perfert Match
VTVTH	0.986577	40-44	Perfert Match
VTHSV	0.965884	42-46	Perfert Match
LGNGC	0.994407	477-481	Perfert Match
LAIYS	0.98434	531-535	Perfert Match
LATGL	0.993289	331-335	Perfert Match
LVGLI	0.971477	543-547	Perfert Match
LVLVG	0.983781	541-545	Perfert Match
LVLLE	0.972036	443-447	Perfert Match
LLVLL	0.971477	442-446	Perfert Match
LLENE	0.977629	445-449	Perfert Match
LIAPW	0.979866	264-268	Perfert Match
LFGAI	0.967002	346-350	Perfert Match
LYFWG	0.984899	190-194	Perfert Match
LDVWT	0.983781	433-437	Perfert Match
LNKRM	0.958054	424-428	Perfert Match
LENER	0.971477	446-450	Perfert Match
LEKNV	0.97651	36-40	Perfert Match
LERRI	0.980984	417-421	Perfert Match
IGYHA	0.993848	21-25	Perfert Match
IGECP	0.96085	317-321	Perfert Match
IAGFI	0.996644	350-354	Perfert Match
IAPWY	0.958054	265-269	Perfert Match
IVERP	0.964765	95-99	Perfert Match
ILGNP	0.991051	77-81	Perfert Match
ILAIY	0.983781	530-534	Perfert Match
ILEKN	0.974273	35-39	Perfert Match
IYSTV	0.987696	533-537	Perfert Match
IEGGW	0.997763	354-358	Perfert Match
ICIGY	0.994407	19-23	Perfert Match
ICYPG	0.994966	105-109	Perfert Match
FGAIA	0.991611	347-351	Perfert Match
FLDVW	0.981544	432-436	Perfert Match
FIEGG	0.997763	353-357	Perfert Match
FWGVH	0.963087	192-196	Perfert Match
FWHKC	0.995526	484-488	Perfert Match
FYRNL	0.987696	159-163	Perfert Match
FEFWH	0.996644	482-486	Perfert Match
FEMFP	0.994966	130-134	Perfert Match
FQNVS	0.951902	309-313	Perfert Match
FPKST	0.950224	133-137	Perfert Match
WGVHH	0.954698	193-197	Perfert Match
WIGEC	0.961969	316-320	Perfert Match
WILGN	0.991611	76-80	Perfert Match
WYGYH	0.994966	365-369	Perfert Match
WMCSN	0.981544	553-557	Perfert Match
WSYIV	0.983221	92-96	Perfert Match
WTYNA	0.993289	436-440	Perfert Match
WHKCD	0.991051	485-489	Perfert Match
YGYHH	0.995526	366-370	Perfert Match
YIVER	0.982103	94-98	Perfert Match
YFWGV	0.963647	191-195	Perfert Match
YNAEL	0.993848	438-442	Perfert Match
YQILA	0.985459	528-532	Perfert Match
YSTVS	0.988255	534-538	Perfert Match
YHANN	0.996644	23-27	Perfert Match
YHHEN	0.995526	368-372	Perfert Match
DGFLD	0.980984	430-434	Perfert Match
DGWYG	0.997763	363-367	Perfert Match
DANVK	0.974832	456-460	Perfert Match
DVWTY	0.983781	434-438	Perfert Match
DLGNG	0.99217	476-480	Perfert Match
DQSWS	0.951342	89-93	Perfert Match
DTILE	0.977069	33-37	Perfert Match
NGNLI	0.979866	261-265	Perfert Match
NGQRG	0.958054	237-241	Perfert Match
NGSMQ	0.982662	557-561	Perfert Match
NGCFE	0.996644	479-483	Perfert Match
NAELL	0.994407	439-443	Perfert Match
NVTVT	0.986577	39-43	Perfert Match
NLIAP	0.979306	263-267	Perfert Match
NLNKR	0.968121	423-427	Perfert Match
NNSTT	0.997204	26-30	Perfert Match
NERTL	0.971477	448-452	Perfert Match
NKTFQ	0.969239	306-310	Perfert Match
NKRME	0.952461	425-429	Perfert Match
NSQGS	0.994407	372-376	Perfert Match
NTQFE	0.986577	404-408	Perfert Match
EGGWT	0.997763	355-359	Perfert Match
EGWIL	0.967562	74-78	Perfert Match
ELLVL	0.972595	441-445	Perfert Match
EFWHK	0.995526	483-487	Perfert Match
EDGFL	0.973714	429-433	Perfert Match
ENERT	0.973154	447-451	Perfert Match
ENSQG	0.995526	371-375	Perfert Match
EELKA	0.950224	115-119	Perfert Match
EKNVT	0.977629	37-41	Perfert Match
EMFPK	0.975391	131-135	Perfert Match
ESNGN	0.992729	259-263	Perfert Match
ECPKY	0.961969	319-323	Perfert Match
ERTLD	0.972595	449-453	Perfert Match
KVNSI	0.980425	395-399	Perfert Match
KYVKS	0.977629	322-326	Perfert Match
KNGTY	0.974273	497-501	Perfert Match
KNVTV	0.978188	38-42	Perfert Match
KMNTQ	0.990492	402-406	Perfert Match
KTFQN	0.970358	307-311	Perfert Match
KRMED	0.950783	426-430	Perfert Match
QGSGY	0.994407	374-378	Perfert Match
QILAI	0.985459	529-533	Perfert Match
QFEAV	0.975951	406-410	Perfert Match
QNVSP	0.953579	310-314	Perfert Match
QSWSY	0.950224	90-94	Perfert Match
QRGRI	0.967562	239-243	Perfert Match
MNTQF	0.986577	403-407	Perfert Match
MEDGF	0.951902	428-432	Perfert Match
MCSNG	0.974832	554-558	Perfert Match
SGYAA	0.99217	376-380	Perfert Match
SVELL	0.964765	45-49	Perfert Match
SVKNG	0.974832	495-499	Perfert Match
SLVLV	0.978747	540-544	Perfert Match
SFYRN	0.987696	158-162	Perfert Match
SWSYI	0.979306	91-95	Perfert Match
SYIVE	0.981544	93-97	Perfert Match
SNGNL	0.990492	260-264	Perfert Match
SNGSM	0.972036	556-560	Perfert Match
SQGSG	0.994407	373-377	Perfert Match
SSLVL	0.989374	539-543	Perfert Match
SSSLV	0.992729	538-542	Perfert Match
STVSS	0.989933	535-539	Perfert Match
TGLRN	0.988814	333-337	Perfert Match
TVSSS	0.985459	536-540	Perfert Match
TVTHS	0.999441	41-45	Perfert Match
TILEK	0.974273	34-38	Perfert Match
TFQNV	0.950224	308-312	Perfert Match
TYNAE	0.993848	437-441	Perfert Match
TNKTF	0.96868	305-309	Perfert Match
TQFEA	0.986577	405-409	Perfert Match
THSVE	0.965884	43-47	Perfert Match
TRGLF	0.954698	343-347	Perfert Match
CIGYH	0.993848	20-24	Perfert Match
CFEFW	0.997204	481-485	Perfert Match
CSNGS	0.974273	555-559	Perfert Match
CPKYV	0.988255	320-324	Perfert Match
PGETL	0.986577	252-256	Perfert Match
PWYAY	0.964765	267-271	Perfert Match
PKYVK	0.977629	321-325	Perfert Match
PKSTW	0.950224	134-138	Perfert Match
HANNS	0.997204	24-28	Perfert Match
HDANV	0.987696	455-459	Perfert Match
HENSQ	0.995526	370-374	Perfert Match
HSVEL	0.965884	44-48	Perfert Match
HHENS	0.995526	369-373	Perfert Match
RGLFG	0.964765	344-348	Perfert Match
RGRID	0.967562	240-244	Perfert Match
RFEMF	0.994407	129-133	Perfert Match
RMEDG	0.952461	427-431	Perfert Match
GGWTGM	0.989374	356-361	Perfert Match
GAIAGF	0.991051	348-353	Perfert Match
GLFGAI	0.967002	345-350	Perfert Match
GICYPG	0.994966	104-109	Perfert Match
GFLDVW	0.981544	431-436	Perfert Match
GFIEGG	0.997763	352-357	Perfert Match
GWILGN	0.991611	75-80	Perfert Match
GWYGYH	0.994966	364-369	Perfert Match
GYHANN	0.996085	22-27	Perfert Match
GYHHEN	0.995526	367-372	Perfert Match
GNGCFE	0.996644	478-483	Perfert Match
GNLIAP	0.978747	262-267	Perfert Match
GECPKY	0.961969	318-323	Perfert Match
GQRGRI	0.962528	238-243	Perfert Match
GSGYAA	0.99217	375-380	Perfert Match
GCFEFW	0.996085	480-485	Perfert Match
AGFIEG	0.997204	351-356	Perfert Match
AIAGFI	0.991611	349-354	Perfert Match
AIYSTV	0.97651	532-537	Perfert Match
ANNSTT	0.997204	25-30	Perfert Match
AELLVL	0.96868	440-445	Perfert Match
ATGLRN	0.988814	332-337	Perfert Match
APWYAY	0.964765	266-271	Perfert Match
VLVGLI	0.970917	542-547	Perfert Match
VLLENE	0.963087	444-449	Perfert Match
VWTYNA	0.991051	435-440	Perfert Match
VYQILA	0.977069	527-532	Perfert Match
VDTILE	0.974832	32-37	Perfert Match
VKNGTY	0.973154	496-501	Perfert Match
VSSSLV	0.986018	537-542	Perfert Match
VTVTHS	0.986018	40-45	Perfert Match
VTHSVE	0.965884	42-47	Perfert Match
LGNGCF	0.994407	477-482	Perfert Match
LAIYST	0.98434	531-536	Perfert Match
LATGLR	0.989374	331-336	Perfert Match
LVLVGL	0.981544	541-546	Perfert Match
LVLLEN	0.970917	443-448	Perfert Match
LLVLLE	0.971477	442-447	Perfert Match
LLENER	0.959732	445-450	Perfert Match
LIAPWY	0.955257	264-269	Perfert Match
LFGAIA	0.966443	346-351	Perfert Match
LYFWGV	0.954139	190-195	Perfert Match
LDVWTY	0.983221	433-438	Perfert Match
LENERT	0.971477	446-451	Perfert Match
LEKNVT	0.97651	36-41	Perfert Match
IGYHAN	0.99217	21-26	Perfert Match
IGECPK	0.958054	317-322	Perfert Match
IAGFIE	0.996644	350-355	Perfert Match
IAPWYA	0.958054	265-270	Perfert Match
ILAIYS	0.983781	530-535	Perfert Match
ILEKNV	0.96085	35-40	Perfert Match
IYSTVS	0.987136	533-538	Perfert Match
IEGGWT	0.997204	354-359	Perfert Match
ICIGYH	0.993848	19-24	Perfert Match
FGAIAG	0.991611	347-352	Perfert Match
FLDVWT	0.981544	432-437	Perfert Match
FIEGGW	0.997204	353-358	Perfert Match
FWGVHH	0.954139	192-197	Perfert Match
FWHKCD	0.991051	484-489	Perfert Match
FEFWHK	0.995526	482-487	Perfert Match
FEMFPK	0.975391	130-135	Perfert Match
FQNVSP	0.951902	309-314	Perfert Match
FPKSTW	0.950224	133-138	Perfert Match
WGVHHP	0.954698	193-198	Perfert Match
WIGECP	0.960291	316-321	Perfert Match
WILGNP	0.991051	76-81	Perfert Match
WYGYHH	0.994966	365-370	Perfert Match
WMCSNG	0.973714	553-558	Perfert Match
WSYIVE	0.980984	92-97	Perfert Match
WTYNAE	0.993289	436-441	Perfert Match
YGYHHE	0.995526	366-371	Perfert Match
YIVERP	0.963087	94-99	Perfert Match
YFWGVH	0.963087	191-196	Perfert Match
YNAELL	0.993848	438-443	Perfert Match
YQILAI	0.985459	528-533	Perfert Match
YSTVSS	0.988255	534-539	Perfert Match
YHANNS	0.996644	23-28	Perfert Match
YHHENS	0.995526	368-373	Perfert Match
DGFLDV	0.978747	430-435	Perfert Match
DGWYGY	0.997763	363-368	Perfert Match
DVWTYN	0.983221	434-439	Perfert Match
DLGNGC	0.99217	476-481	Perfert Match
DTILEK	0.96868	33-38	Perfert Match
NGNLIA	0.979306	261-266	Perfert Match
NGQRGR	0.958054	237-242	Perfert Match
NGSMQC	0.979306	557-562	Perfert Match
NGCFEF	0.996085	479-484	Perfert Match
NAELLV	0.979866	439-444	Perfert Match
NVTVTH	0.986577	39-44	Perfert Match
NLIAPW	0.978188	263-268	Perfert Match
NLNKRM	0.951342	423-428	Perfert Match
NERTLD	0.971477	448-453	Perfert Match
NKTFQN	0.968121	306-311	Perfert Match
NSQGSG	0.993848	372-377	Perfert Match
NTQFEA	0.985459	404-409	Perfert Match
EGGWTG	0.997763	355-360	Perfert Match
EGWILG	0.967562	74-79	Perfert Match
ELLVLL	0.971477	441-446	Perfert Match
EFWHKC	0.995526	483-488	Perfert Match
EDGFLD	0.961409	429-434	Perfert Match
ENERTL	0.971477	447-452	Perfert Match
ENSQGS	0.994407	371-376	Perfert Match
EKNVTV	0.977629	37-42	Perfert Match
ESNGNL	0.989374	259-264	Perfert Match
ECPKYV	0.96085	319-324	Perfert Match
KVNSII	0.980425	395-400	Perfert Match
KNVTVT	0.978188	38-43	Perfert Match
KMNTQF	0.984899	402-407	Perfert Match
KRMEDG	0.950783	426-431	Perfert Match
QGSGYA	0.994407	374-379	Perfert Match
QILAIY	0.983781	529-534	Perfert Match
QRGRID	0.964765	239-244	Perfert Match
MNTQFE	0.983781	403-408	Perfert Match
MEDGFL	0.950783	428-433	Perfert Match
MCSNGS	0.973714	554-559	Perfert Match
SGYAAD	0.99217	376-381	Perfert Match
SVELLE	0.964765	45-50	Perfert Match
SVKNGT	0.973714	495-500	Perfert Match
SLVLVG	0.978747	540-545	Perfert Match
SFYRNL	0.987136	158-163	Perfert Match
SWSYIV	0.974273	91-96	Perfert Match
SYIVER	0.981544	93-98	Perfert Match
SNGNLI	0.978188	260-265	Perfert Match
SNGSMQ	0.970358	556-561	Perfert Match
SQGSGY	0.994407	373-378	Perfert Match
SSLVLV	0.978747	539-544	Perfert Match
SSSLVL	0.988814	538-543	Perfert Match
STVSSS	0.985459	535-540	Perfert Match
TVSSSL	0.985459	536-541	Perfert Match
TVTHSV	0.965884	41-46	Perfert Match
TILEKN	0.974273	34-39	Perfert Match
TYNAEL	0.993289	437-442	Perfert Match
TNKTFQ	0.96868	305-310	Perfert Match
TQFEAV	0.975391	405-410	Perfert Match
THSVEL	0.965884	43-48	Perfert Match
TRGLFG	0.954698	343-348	Perfert Match
CIGYHA	0.993848	20-25	Perfert Match
CFEFWH	0.996644	481-486	Perfert Match
CSNGSM	0.972036	555-560	Perfert Match
CPKYVK	0.977629	320-325	Perfert Match
PGETLN	0.980425	252-257	Perfert Match
PKYVKS	0.975391	321-326	Perfert Match
HANNST	0.997204	24-29	Perfert Match
HDANVK	0.974832	455-460	Perfert Match
HENSQG	0.995526	370-375	Perfert Match
HSVELL	0.964765	44-49	Perfert Match
HHENSQ	0.992729	369-374	Perfert Match
RGLFGA	0.96085	344-349	Perfert Match
RGRIDY	0.967562	240-245	Perfert Match
RFEMFP	0.994407	129-134	Perfert Match
RMEDGF	0.950224	427-432	Perfert Match
GAIAGFI	0.991051	348-354	Perfert Match
GLFGAIA	0.966443	345-351	Perfert Match
GFLDVWT	0.981544	431-437	Perfert Match
GFIEGGW	0.997204	352-358	Perfert Match
GWILGNP	0.991051	75-81	Perfert Match
GWYGYHH	0.994966	364-370	Perfert Match
GYHANNS	0.996085	22-28	Perfert Match
GYHHENS	0.995526	367-373	Perfert Match
GNGCFEF	0.996085	478-484	Perfert Match
GNLIAPW	0.977629	262-268	Perfert Match
GECPKYV	0.96085	318-324	Perfert Match
GQRGRID	0.959732	238-244	Perfert Match
GSGYAAD	0.99217	375-381	Perfert Match
GCFEFWH	0.995526	480-486	Perfert Match
AGFIEGG	0.997204	351-357	Perfert Match
AIAGFIE	0.991611	349-355	Perfert Match
AIYSTVS	0.975951	532-538	Perfert Match
AELLVLL	0.967562	440-446	Perfert Match
VWTYNAE	0.991051	435-441	Perfert Match
VYQILAI	0.977069	527-533	Perfert Match
VDTILEK	0.966443	32-38	Perfert Match
VSSSLVL	0.982103	537-543	Perfert Match
VTVTHSV	0.95302	40-46	Perfert Match
VTHSVEL	0.965884	42-48	Perfert Match
LGNGCFE	0.994407	477-483	Perfert Match
LAIYSTV	0.97651	531-537	Perfert Match
LATGLRN	0.988814	331-337	Perfert Match
LVLVGLI	0.970917	541-547	Perfert Match
LVLLENE	0.963087	443-449	Perfert Match
LLVLLEN	0.970358	442-448	Perfert Match
LLENERT	0.959732	445-451	Perfert Match
LIAPWYA	0.955257	264-270	Perfert Match
LFGAIAG	0.966443	346-352	Perfert Match
LYFWGVH	0.953579	190-196	Perfert Match
LDVWTYN	0.982662	433-439	Perfert Match
LENERTL	0.970358	446-452	Perfert Match
LEKNVTV	0.97651	36-42	Perfert Match
IGYHANN	0.991611	21-27	Perfert Match
IGECPKY	0.955257	317-323	Perfert Match
IAGFIEG	0.996644	350-356	Perfert Match
IAPWYAY	0.95302	265-271	Perfert Match
ILAIYST	0.983781	530-536	Perfert Match
ILEKNVT	0.96085	35-41	Perfert Match
IYSTVSS	0.987136	533-539	Perfert Match
IEGGWTG	0.997204	354-360	Perfert Match
ICIGYHA	0.993848	19-25	Perfert Match
FGAIAGF	0.991051	347-353	Perfert Match
FLDVWTY	0.980984	432-438	Perfert Match
FIEGGWT	0.996644	353-359	Perfert Match
FWGVHHP	0.954139	192-198	Perfert Match
FEFWHKC	0.995526	482-488	Perfert Match
WIGECPK	0.957494	316-322	Perfert Match
WYGYHHE	0.994966	365-371	Perfert Match
WMCSNGS	0.972595	553-559	Perfert Match
WSYIVER	0.980984	92-98	Perfert Match
WTYNAEL	0.992729	436-442	Perfert Match
YGYHHEN	0.994966	366-372	Perfert Match
YFWGVHH	0.954139	191-197	Perfert Match
YNAELLV	0.979306	438-444	Perfert Match
YQILAIY	0.983781	528-534	Perfert Match
YSTVSSS	0.983781	534-540	Perfert Match
YHANNST	0.996644	23-29	Perfert Match
YHHENSQ	0.992729	368-374	Perfert Match
DGFLDVW	0.978747	430-436	Perfert Match
DGWYGYH	0.994966	363-369	Perfert Match
DVWTYNA	0.978747	434-440	Perfert Match
DLGNGCF	0.99217	476-482	Perfert Match
DTILEKN	0.96868	33-39	Perfert Match
NGNLIAP	0.978747	261-267	Perfert Match
NGQRGRI	0.957494	237-243	Perfert Match
NGCFEFW	0.993848	479-485	Perfert Match
NAELLVL	0.968121	439-445	Perfert Match
NVTVTHS	0.986018	39-45	Perfert Match
NLIAPWY	0.953579	263-269	Perfert Match
NSQGSGY	0.993848	372-378	Perfert Match
NTQFEAV	0.974273	404-410	Perfert Match
EGGWTGM	0.989374	355-361	Perfert Match
EGWILGN	0.967002	74-80	Perfert Match
ELLVLLE	0.971477	441-447	Perfert Match
EFWHKCD	0.991051	483-489	Perfert Match
EDGFLDV	0.959172	429-435	Perfert Match
ENERTLD	0.971477	447-453	Perfert Match
ENSQGSG	0.993848	371-377	Perfert Match
EKNVTVT	0.977629	37-43	Perfert Match
ESNGNLI	0.977069	259-265	Perfert Match
ECPKYVK	0.950783	319-325	Perfert Match
KNVTVTH	0.978188	38-44	Perfert Match
KMNTQFE	0.982103	402-408	Perfert Match
QGSGYAA	0.99217	374-380	Perfert Match
QILAIYS	0.983781	529-535	Perfert Match
QRGRIDY	0.964765	239-245	Perfert Match
MNTQFEA	0.982662	403-409	Perfert Match
MCSNGSM	0.971477	554-560	Perfert Match
SVKNGTY	0.973154	495-501	Perfert Match
SLVLVGL	0.977069	540-546	Perfert Match
SWSYIVE	0.972036	91-97	Perfert Match
SYIVERP	0.962528	93-99	Perfert Match
SNGNLIA	0.977629	260-266	Perfert Match
SNGSMQC	0.967002	556-562	Perfert Match
SQGSGYA	0.994407	373-379	Perfert Match
SSLVLVG	0.978747	539-545	Perfert Match
SSSLVLV	0.978188	538-544	Perfert Match
STVSSSL	0.985459	535-541	Perfert Match
TVSSSLV	0.984899	536-542	Perfert Match
TVTHSVE	0.965884	41-47	Perfert Match
TILEKNV	0.96085	34-40	Perfert Match
TYNAELL	0.993289	437-443	Perfert Match
TNKTFQN	0.967562	305-311	Perfert Match
THSVELL	0.964765	43-49	Perfert Match
TRGLFGA	0.950783	343-349	Perfert Match
CIGYHAN	0.99217	20-26	Perfert Match
CFEFWHK	0.995526	481-487	Perfert Match
CSNGSMQ	0.970358	555-561	Perfert Match
CPKYVKS	0.975391	320-326	Perfert Match
HANNSTT	0.996644	24-30	Perfert Match
HENSQGS	0.994407	370-376	Perfert Match
HSVELLE	0.964765	44-50	Perfert Match
HHENSQG	0.992729	369-375	Perfert Match
RGLFGAI	0.960291	344-350	Perfert Match
RFEMFPK	0.974832	129-135	Perfert Match
GAIAGFIE	0.991051	348-355	Perfert Match
GLFGAIAG	0.966443	345-352	Perfert Match
GFLDVWTY	0.980984	431-438	Perfert Match
GFIEGGWT	0.996644	352-359	Perfert Match
GWYGYHHE	0.994966	364-371	Perfert Match
GYHANNST	0.996085	22-29	Perfert Match
GYHHENSQ	0.992729	367-374	Perfert Match
GNGCFEFW	0.993848	478-485	Perfert Match
GNLIAPWY	0.95302	262-269	Perfert Match
GECPKYVK	0.950783	318-325	Perfert Match
GQRGRIDY	0.959732	238-245	Perfert Match
GCFEFWHK	0.994407	480-487	Perfert Match
AGFIEGGW	0.996644	351-358	Perfert Match
AIAGFIEG	0.991611	349-356	Perfert Match
AIYSTVSS	0.975951	532-539	Perfert Match
AELLVLLE	0.967562	440-447	Perfert Match
VWTYNAEL	0.990492	435-442	Perfert Match
VYQILAIY	0.97651	527-534	Perfert Match
VDTILEKN	0.966443	32-39	Perfert Match
VSSSLVLV	0.973154	537-544	Perfert Match
VTVTHSVE	0.95302	40-47	Perfert Match
VTHSVELL	0.964765	42-49	Perfert Match
LGNGCFEF	0.993848	477-484	Perfert Match
LAIYSTVS	0.975951	531-538	Perfert Match
LLVLLENE	0.962528	442-449	Perfert Match
LLENERTL	0.958613	445-452	Perfert Match
LIAPWYAY	0.950224	264-271	Perfert Match
LFGAIAGF	0.965884	346-353	Perfert Match
LDVWTYNA	0.978188	433-440	Perfert Match
LENERTLD	0.970358	446-453	Perfert Match
LEKNVTVT	0.97651	36-43	Perfert Match
IGYHANNS	0.991611	21-28	Perfert Match
IGECPKYV	0.954139	317-324	Perfert Match
IAGFIEGG	0.996644	350-357	Perfert Match
ILAIYSTV	0.975951	530-537	Perfert Match
ILEKNVTV	0.96085	35-42	Perfert Match
IYSTVSSS	0.983781	533-540	Perfert Match
IEGGWTGM	0.988814	354-361	Perfert Match
ICIGYHAN	0.99217	19-26	Perfert Match
FGAIAGFI	0.991051	347-354	Perfert Match
FLDVWTYN	0.980425	432-439	Perfert Match
FIEGGWTG	0.996644	353-360	Perfert Match
FEFWHKCD	0.991051	482-489	Perfert Match
WIGECPKY	0.954698	316-323	Perfert Match
WYGYHHEN	0.994407	365-372	Perfert Match
WMCSNGSM	0.970358	553-560	Perfert Match
WSYIVERP	0.961969	92-99	Perfert Match
WTYNAELL	0.992729	436-443	Perfert Match
YGYHHENS	0.994966	366-373	Perfert Match
YFWGVHHP	0.954139	191-198	Perfert Match
YNAELLVL	0.967562	438-445	Perfert Match
YQILAIYS	0.983781	528-535	Perfert Match
YSTVSSSL	0.983781	534-541	Perfert Match
YHANNSTT	0.996085	23-30	Perfert Match
YHHENSQG	0.992729	368-375	Perfert Match
DGFLDVWT	0.978747	430-437	Perfert Match
DGWYGYHH	0.994966	363-370	Perfert Match
DVWTYNAE	0.978747	434-441	Perfert Match
DLGNGCFE	0.99217	476-483	Perfert Match
DTILEKNV	0.955257	33-40	Perfert Match
NGNLIAPW	0.977629	261-268	Perfert Match
NGQRGRID	0.954698	237-244	Perfert Match
NGCFEFWH	0.993289	479-486	Perfert Match
NAELLVLL	0.967002	439-446	Perfert Match
NVTVTHSV	0.95302	39-46	Perfert Match
NLIAPWYA	0.953579	263-270	Perfert Match
NSQGSGYA	0.993848	372-379	Perfert Match
EGWILGNP	0.966443	74-81	Perfert Match
ELLVLLEN	0.970358	441-448	Perfert Match
EDGFLDVW	0.959172	429-436	Perfert Match
ENSQGSGY	0.993848	371-378	Perfert Match
EKNVTVTH	0.977629	37-44	Perfert Match
ESNGNLIA	0.97651	259-266	Perfert Match
KNVTVTHS	0.977629	38-45	Perfert Match
KMNTQFEA	0.980984	402-409	Perfert Match
QGSGYAAD	0.99217	374-381	Perfert Match
QILAIYST	0.983781	529-536	Perfert Match
MNTQFEAV	0.971477	403-410	Perfert Match
MCSNGSMQ	0.969799	554-561	Perfert Match
SLVLVGLI	0.966443	540-547	Perfert Match
SWSYIVER	0.972036	91-98	Perfert Match
SNGNLIAP	0.977069	260-267	Perfert Match
SQGSGYAA	0.99217	373-380	Perfert Match
SSLVLVGL	0.977069	539-546	Perfert Match
SSSLVLVG	0.978188	538-545	Perfert Match
STVSSSLV	0.984899	535-542	Perfert Match
TVSSSLVL	0.981544	536-543	Perfert Match
TVTHSVEL	0.965884	41-48	Perfert Match
TILEKNVT	0.96085	34-41	Perfert Match
TYNAELLV	0.978747	437-444	Perfert Match
THSVELLE	0.964765	43-50	Perfert Match
TRGLFGAI	0.950224	343-350	Perfert Match
CIGYHANN	0.991611	20-27	Perfert Match
CFEFWHKC	0.995526	481-488	Perfert Match
CSNGSMQC	0.967002	555-562	Perfert Match
HENSQGSG	0.993848	370-377	Perfert Match
HHENSQGS	0.991611	369-376	Perfert Match
RGLFGAIA	0.960291	344-351	Perfert Match
GAIAGFIEG	0.991051	348-356	Perfert Match
GLFGAIAGF	0.965884	345-353	Perfert Match
GFLDVWTYN	0.980425	431-439	Perfert Match
GFIEGGWTG	0.996644	352-360	Perfert Match
GWYGYHHEN	0.994407	364-372	Perfert Match
GYHANNSTT	0.995526	22-30	Perfert Match
GYHHENSQG	0.992729	367-375	Perfert Match
GNGCFEFWH	0.993289	478-486	Perfert Match
GNLIAPWYA	0.95302	262-270	Perfert Match
GCFEFWHKC	0.994407	480-488	Perfert Match
AGFIEGGWT	0.996085	351-359	Perfert Match
AIAGFIEGG	0.991611	349-357	Perfert Match
AIYSTVSSS	0.973714	532-540	Perfert Match
AELLVLLEN	0.966443	440-448	Perfert Match
VWTYNAELL	0.990492	435-443	Perfert Match
VYQILAIYS	0.97651	527-535	Perfert Match
VDTILEKNV	0.95302	32-40	Perfert Match
VSSSLVLVG	0.973154	537-545	Perfert Match
VTVTHSVEL	0.95302	40-48	Perfert Match
VTHSVELLE	0.964765	42-50	Perfert Match
LGNGCFEFW	0.991611	477-485	Perfert Match
LAIYSTVSS	0.975951	531-539	Perfert Match
LLENERTLD	0.958613	445-453	Perfert Match
LFGAIAGFI	0.965884	346-354	Perfert Match
LDVWTYNAE	0.978188	433-441	Perfert Match
LEKNVTVTH	0.97651	36-44	Perfert Match
IGYHANNST	0.991611	21-29	Perfert Match
IAGFIEGGW	0.996085	350-358	Perfert Match
ILAIYSTVS	0.975391	530-538	Perfert Match
ILEKNVTVT	0.96085	35-43	Perfert Match
IYSTVSSSL	0.983781	533-541	Perfert Match
ICIGYHANN	0.991611	19-27	Perfert Match
FGAIAGFIE	0.991051	347-355	Perfert Match
FLDVWTYNA	0.975951	432-440	Perfert Match
FIEGGWTGM	0.988255	353-361	Perfert Match
WIGECPKYV	0.953579	316-324	Perfert Match
WYGYHHENS	0.994407	365-373	Perfert Match
WMCSNGSMQ	0.96868	553-561	Perfert Match
WTYNAELLV	0.978188	436-444	Perfert Match
YGYHHENSQ	0.992729	366-374	Perfert Match
YNAELLVLL	0.966443	438-446	Perfert Match
YQILAIYST	0.983781	528-536	Perfert Match
YSTVSSSLV	0.983221	534-542	Perfert Match
YHHENSQGS	0.991611	368-376	Perfert Match
DGFLDVWTY	0.978188	430-438	Perfert Match
DGWYGYHHE	0.994966	363-371	Perfert Match
DVWTYNAEL	0.978747	434-442	Perfert Match
DLGNGCFEF	0.991611	476-484	Perfert Match
DTILEKNVT	0.955257	33-41	Perfert Match
NGNLIAPWY	0.95302	261-269	Perfert Match
NGQRGRIDY	0.954698	237-245	Perfert Match
NGCFEFWHK	0.99217	479-487	Perfert Match
NAELLVLLE	0.967002	439-447	Perfert Match
NVTVTHSVE	0.95302	39-47	Perfert Match
NSQGSGYAA	0.991611	372-380	Perfert Match
ELLVLLENE	0.962528	441-449	Perfert Match
EDGFLDVWT	0.959172	429-437	Perfert Match
ENSQGSGYA	0.993848	371-379	Perfert Match
EKNVTVTHS	0.977069	37-45	Perfert Match
ESNGNLIAP	0.975951	259-267	Perfert Match
KMNTQFEAV	0.969799	402-410	Perfert Match
QILAIYSTV	0.975951	529-537	Perfert Match
MCSNGSMQC	0.966443	554-562	Perfert Match
SWSYIVERP	0.95302	91-99	Perfert Match
SNGNLIAPW	0.975951	260-268	Perfert Match
SQGSGYAAD	0.99217	373-381	Perfert Match
SSLVLVGLI	0.966443	539-547	Perfert Match
SSSLVLVGL	0.97651	538-546	Perfert Match
STVSSSLVL	0.981544	535-543	Perfert Match
TVSSSLVLV	0.972595	536-544	Perfert Match
TVTHSVELL	0.964765	41-49	Perfert Match
TILEKNVTV	0.96085	34-42	Perfert Match
TYNAELLVL	0.967002	437-445	Perfert Match
TRGLFGAIA	0.950224	343-351	Perfert Match
CIGYHANNS	0.991611	20-28	Perfert Match
CFEFWHKCD	0.991051	481-489	Perfert Match
HENSQGSGY	0.993848	370-378	Perfert Match
HHENSQGSG	0.991051	369-377	Perfert Match
RGLFGAIAG	0.960291	344-352	Perfert Match
GAIAGFIEGG	0.991051	348-357	Perfert Match
GLFGAIAGFI	0.965884	345-354	Perfert Match
GFLDVWTYNA	0.975951	431-440	Perfert Match
GFIEGGWTGM	0.988255	352-361	Perfert Match
GWYGYHHENS	0.994407	364-373	Perfert Match
GYHHENSQGS	0.991611	367-376	Perfert Match
GNGCFEFWHK	0.99217	478-487	Perfert Match
GCFEFWHKCD	0.989933	480-489	Perfert Match
AGFIEGGWTG	0.996085	351-360	Perfert Match
AIAGFIEGGW	0.991051	349-358	Perfert Match
AIYSTVSSSL	0.973714	532-541	Perfert Match
AELLVLLENE	0.958613	440-449	Perfert Match
VWTYNAELLV	0.975951	435-444	Perfert Match
VYQILAIYST	0.97651	527-536	Perfert Match
VDTILEKNVT	0.95302	32-41	Perfert Match
VSSSLVLVGL	0.971477	537-546	Perfert Match
VTVTHSVELL	0.951902	40-49	Perfert Match
LGNGCFEFWH	0.991051	477-486	Perfert Match
LAIYSTVSSS	0.973714	531-540	Perfert Match
LFGAIAGFIE	0.965884	346-355	Perfert Match
LDVWTYNAEL	0.978188	433-442	Perfert Match
LEKNVTVTHS	0.975951	36-45	Perfert Match
IGYHANNSTT	0.991051	21-30	Perfert Match
IAGFIEGGWT	0.995526	350-359	Perfert Match
ILAIYSTVSS	0.975391	530-539	Perfert Match
ILEKNVTVTH	0.96085	35-44	Perfert Match
IYSTVSSSLV	0.983221	533-542	Perfert Match
ICIGYHANNS	0.991611	19-28	Perfert Match
FGAIAGFIEG	0.991051	347-356	Perfert Match
FLDVWTYNAE	0.975951	432-441	Perfert Match
WYGYHHENSQ	0.99217	365-374	Perfert Match
WMCSNGSMQC	0.965884	553-562	Perfert Match
WTYNAELLVL	0.966443	436-445	Perfert Match
YGYHHENSQG	0.992729	366-375	Perfert Match
YNAELLVLLE	0.966443	438-447	Perfert Match
YQILAIYSTV	0.975951	528-537	Perfert Match
YSTVSSSLVL	0.979866	534-543	Perfert Match
YHHENSQGSG	0.991051	368-377	Perfert Match
DGFLDVWTYN	0.977629	430-439	Perfert Match
DGWYGYHHEN	0.994407	363-372	Perfert Match
DVWTYNAELL	0.978747	434-443	Perfert Match
DLGNGCFEFW	0.989374	476-485	Perfert Match
DTILEKNVTV	0.955257	33-42	Perfert Match
NGNLIAPWYA	0.95302	261-270	Perfert Match
NGCFEFWHKC	0.99217	479-488	Perfert Match
NAELLVLLEN	0.965884	439-448	Perfert Match
NVTVTHSVEL	0.95302	39-48	Perfert Match
NSQGSGYAAD	0.991611	372-381	Perfert Match
EDGFLDVWTY	0.958613	429-438	Perfert Match
ENSQGSGYAA	0.991611	371-380	Perfert Match
ESNGNLIAPW	0.974832	259-268	Perfert Match
QILAIYSTVS	0.975391	529-538	Perfert Match
SNGNLIAPWY	0.951342	260-269	Perfert Match
SSSLVLVGLI	0.965884	538-547	Perfert Match
STVSSSLVLV	0.972595	535-544	Perfert Match
TVSSSLVLVG	0.972595	536-545	Perfert Match
TVTHSVELLE	0.964765	41-50	Perfert Match
TILEKNVTVT	0.96085	34-43	Perfert Match
TYNAELLVLL	0.965884	437-446	Perfert Match
TRGLFGAIAG	0.950224	343-352	Perfert Match
CIGYHANNST	0.991611	20-29	Perfert Match
HENSQGSGYA	0.993848	370-379	Perfert Match
HHENSQGSGY	0.991051	369-378	Perfert Match
RGLFGAIAGF	0.959732	344-353	Perfert Match
GAIAGFIEGGW	0.990492	348-358	Perfert Match
GLFGAIAGFIE	0.965884	345-355	Perfert Match
GFLDVWTYNAE	0.975951	431-441	Perfert Match
GWYGYHHENSQ	0.99217	364-374	Perfert Match
GYHHENSQGSG	0.991051	367-377	Perfert Match
GNGCFEFWHKC	0.99217	478-488	Perfert Match
AGFIEGGWTGM	0.987696	351-361	Perfert Match
AIAGFIEGGWT	0.990492	349-359	Perfert Match
AIYSTVSSSLV	0.973154	532-542	Perfert Match
VWTYNAELLVL	0.964206	435-445	Perfert Match
VYQILAIYSTV	0.96868	527-537	Perfert Match
VDTILEKNVTV	0.95302	32-42	Perfert Match
VSSSLVLVGLI	0.96085	537-547	Perfert Match
VTVTHSVELLE	0.951902	40-50	Perfert Match
LGNGCFEFWHK	0.989933	477-487	Perfert Match
LAIYSTVSSSL	0.973714	531-541	Perfert Match
LFGAIAGFIEG	0.965884	346-356	Perfert Match
LDVWTYNAELL	0.978188	433-443	Perfert Match
IAGFIEGGWTG	0.995526	350-360	Perfert Match
ILAIYSTVSSS	0.973154	530-540	Perfert Match
ILEKNVTVTHS	0.960291	35-45	Perfert Match
IYSTVSSSLVL	0.979866	533-543	Perfert Match
ICIGYHANNST	0.991611	19-29	Perfert Match
FGAIAGFIEGG	0.991051	347-357	Perfert Match
FLDVWTYNAEL	0.975951	432-442	Perfert Match
WYGYHHENSQG	0.99217	365-375	Perfert Match
WTYNAELLVLL	0.965884	436-446	Perfert Match
YGYHHENSQGS	0.991611	366-376	Perfert Match
YNAELLVLLEN	0.965324	438-448	Perfert Match
YQILAIYSTVS	0.975391	528-538	Perfert Match
YSTVSSSLVLV	0.970917	534-544	Perfert Match
YHHENSQGSGY	0.991051	368-378	Perfert Match
DGFLDVWTYNA	0.973154	430-440	Perfert Match
DGWYGYHHENS	0.994407	363-373	Perfert Match
DVWTYNAELLV	0.964765	434-444	Perfert Match
DLGNGCFEFWH	0.988814	476-486	Perfert Match
DTILEKNVTVT	0.955257	33-43	Perfert Match
NGCFEFWHKCD	0.987696	479-489	Perfert Match
NAELLVLLENE	0.958054	439-449	Perfert Match
NVTVTHSVELL	0.951902	39-49	Perfert Match
EDGFLDVWTYN	0.958054	429-439	Perfert Match
ENSQGSGYAAD	0.991611	371-381	Perfert Match
ESNGNLIAPWY	0.950224	259-269	Perfert Match
QILAIYSTVSS	0.975391	529-539	Perfert Match
SNGNLIAPWYA	0.951342	260-270	Perfert Match
STVSSSLVLVG	0.972595	535-545	Perfert Match
TVSSSLVLVGL	0.970917	536-546	Perfert Match
TILEKNVTVTH	0.96085	34-44	Perfert Match
TYNAELLVLLE	0.965884	437-447	Perfert Match
CIGYHANNSTT	0.991051	20-30	Perfert Match
HENSQGSGYAA	0.991611	370-380	Perfert Match
HHENSQGSGYA	0.991051	369-379	Perfert Match
RGLFGAIAGFI	0.959732	344-354	Perfert Match
GAIAGFIEGGWT	0.989933	348-359	Perfert Match
GLFGAIAGFIEG	0.965884	345-356	Perfert Match
GFLDVWTYNAEL	0.975951	431-442	Perfert Match
GWYGYHHENSQG	0.99217	364-375	Perfert Match
GYHHENSQGSGY	0.991051	367-378	Perfert Match
GNGCFEFWHKCD	0.987696	478-489	Perfert Match
AIAGFIEGGWTG	0.990492	349-360	Perfert Match
AIYSTVSSSLVL	0.970358	532-543	Perfert Match
VWTYNAELLVLL	0.963647	435-446	Perfert Match
VYQILAIYSTVS	0.968121	527-538	Perfert Match
VDTILEKNVTVT	0.95302	32-43	Perfert Match
LGNGCFEFWHKC	0.989933	477-488	Perfert Match
LAIYSTVSSSLV	0.973154	531-542	Perfert Match
LFGAIAGFIEGG	0.965884	346-357	Perfert Match
LDVWTYNAELLV	0.964206	433-444	Perfert Match
IAGFIEGGWTGM	0.987136	350-361	Perfert Match
ILAIYSTVSSSL	0.973154	530-541	Perfert Match
IYSTVSSSLVLV	0.970917	533-544	Perfert Match
ICIGYHANNSTT	0.991051	19-30	Perfert Match
FGAIAGFIEGGW	0.990492	347-358	Perfert Match
FLDVWTYNAELL	0.975951	432-443	Perfert Match
WYGYHHENSQGS	0.991051	365-376	Perfert Match
WTYNAELLVLLE	0.965884	436-447	Perfert Match
YGYHHENSQGSG	0.991051	366-377	Perfert Match
YNAELLVLLENE	0.957494	438-449	Perfert Match
YQILAIYSTVSS	0.975391	528-539	Perfert Match
YSTVSSSLVLVG	0.970917	534-545	Perfert Match
YHHENSQGSGYA	0.991051	368-379	Perfert Match
DGFLDVWTYNAE	0.973154	430-441	Perfert Match
DGWYGYHHENSQ	0.99217	363-374	Perfert Match
DVWTYNAELLVL	0.95302	434-445	Perfert Match
DLGNGCFEFWHK	0.987696	476-487	Perfert Match
DTILEKNVTVTH	0.955257	33-44	Perfert Match
NVTVTHSVELLE	0.951902	39-50	Perfert Match
EDGFLDVWTYNA	0.953579	429-440	Perfert Match
ESNGNLIAPWYA	0.950224	259-270	Perfert Match
QILAIYSTVSSS	0.973154	529-540	Perfert Match
STVSSSLVLVGL	0.970917	535-546	Perfert Match
TVSSSLVLVGLI	0.960291	536-547	Perfert Match
TILEKNVTVTHS	0.960291	34-45	Perfert Match
TYNAELLVLLEN	0.964765	437-448	Perfert Match
HENSQGSGYAAD	0.991611	370-381	Perfert Match
HHENSQGSGYAA	0.988814	369-380	Perfert Match
RGLFGAIAGFIE	0.959732	344-355	Perfert Match
GAIAGFIEGGWTG	0.989933	348-360	Perfert Match
GLFGAIAGFIEGG	0.965884	345-357	Perfert Match
GFLDVWTYNAELL	0.975951	431-443	Perfert Match
GWYGYHHENSQGS	0.991051	364-376	Perfert Match
GYHHENSQGSGYA	0.991051	367-379	Perfert Match
AIAGFIEGGWTGM	0.982662	349-361	Perfert Match
AIYSTVSSSLVLV	0.961409	532-544	Perfert Match
VWTYNAELLVLLE	0.963647	435-447	Perfert Match
VYQILAIYSTVSS	0.968121	527-539	Perfert Match
VDTILEKNVTVTH	0.95302	32-44	Perfert Match
LGNGCFEFWHKCD	0.985459	477-489	Perfert Match
LAIYSTVSSSLVL	0.970358	531-543	Perfert Match
LFGAIAGFIEGGW	0.965324	346-358	Perfert Match
LDVWTYNAELLVL	0.952461	433-445	Perfert Match
ILAIYSTVSSSLV	0.972595	530-542	Perfert Match
IYSTVSSSLVLVG	0.970917	533-545	Perfert Match
FGAIAGFIEGGWT	0.989933	347-359	Perfert Match
FLDVWTYNAELLV	0.961969	432-444	Perfert Match
WYGYHHENSQGSG	0.990492	365-377	Perfert Match
WTYNAELLVLLEN	0.964765	436-448	Perfert Match
YGYHHENSQGSGY	0.991051	366-378	Perfert Match
YQILAIYSTVSSS	0.973154	528-540	Perfert Match
YSTVSSSLVLVGL	0.970358	534-546	Perfert Match
YHHENSQGSGYAA	0.988814	368-380	Perfert Match
DGFLDVWTYNAEL	0.973154	430-442	Perfert Match
DGWYGYHHENSQG	0.99217	363-375	Perfert Match
DVWTYNAELLVLL	0.952461	434-446	Perfert Match
DLGNGCFEFWHKC	0.987696	476-488	Perfert Match
DTILEKNVTVTHS	0.954698	33-45	Perfert Match
EDGFLDVWTYNAE	0.953579	429-441	Perfert Match
QILAIYSTVSSSL	0.973154	529-541	Perfert Match
STVSSSLVLVGLI	0.960291	535-547	Perfert Match
TYNAELLVLLENE	0.956935	437-449	Perfert Match
HHENSQGSGYAAD	0.988814	369-381	Perfert Match
RGLFGAIAGFIEG	0.959732	344-356	Perfert Match
GAIAGFIEGGWTGM	0.982103	348-361	Perfert Match
GLFGAIAGFIEGGW	0.965324	345-358	Perfert Match
GFLDVWTYNAELLV	0.961969	431-444	Perfert Match
GWYGYHHENSQGSG	0.990492	364-377	Perfert Match
GYHHENSQGSGYAA	0.988814	367-380	Perfert Match
AIYSTVSSSLVLVG	0.961409	532-545	Perfert Match
VWTYNAELLVLLEN	0.962528	435-448	Perfert Match
VYQILAIYSTVSSS	0.965884	527-540	Perfert Match
VDTILEKNVTVTHS	0.952461	32-45	Perfert Match
LAIYSTVSSSLVLV	0.961409	531-544	Perfert Match
LFGAIAGFIEGGWT	0.964765	346-359	Perfert Match
LDVWTYNAELLVLL	0.951902	433-446	Perfert Match
ILAIYSTVSSSLVL	0.969799	530-543	Perfert Match
IYSTVSSSLVLVGL	0.970358	533-546	Perfert Match
FGAIAGFIEGGWTG	0.989933	347-360	Perfert Match
FLDVWTYNAELLVL	0.950224	432-445	Perfert Match
WYGYHHENSQGSGY	0.990492	365-378	Perfert Match
WTYNAELLVLLENE	0.956935	436-449	Perfert Match
YGYHHENSQGSGYA	0.991051	366-379	Perfert Match
YQILAIYSTVSSSL	0.973154	528-541	Perfert Match
YSTVSSSLVLVGLI	0.959732	534-547	Perfert Match
YHHENSQGSGYAAD	0.988814	368-381	Perfert Match
DGFLDVWTYNAELL	0.973154	430-443	Perfert Match
DGWYGYHHENSQGS	0.991051	363-376	Perfert Match
DVWTYNAELLVLLE	0.952461	434-447	Perfert Match
DLGNGCFEFWHKCD	0.983221	476-489	Perfert Match
EDGFLDVWTYNAEL	0.953579	429-442	Perfert Match
QILAIYSTVSSSLV	0.972595	529-542	Perfert Match
RGLFGAIAGFIEGG	0.959732	344-357	Perfert Match
GLFGAIAGFIEGGWT	0.964765	345-359	Perfert Match
GFLDVWTYNAELLVL	0.950224	431-445	Perfert Match
GWYGYHHENSQGSGY	0.990492	364-378	Perfert Match
GYHHENSQGSGYAAD	0.988814	367-381	Perfert Match
AIYSTVSSSLVLVGL	0.96085	532-546	Perfert Match
VWTYNAELLVLLENE	0.954698	435-449	Perfert Match
VYQILAIYSTVSSSL	0.965884	527-541	Perfert Match
LAIYSTVSSSLVLVG	0.961409	531-545	Perfert Match
LFGAIAGFIEGGWTG	0.964765	346-360	Perfert Match
LDVWTYNAELLVLLE	0.951902	433-447	Perfert Match
ILAIYSTVSSSLVLV	0.96085	530-544	Perfert Match
IYSTVSSSLVLVGLI	0.959732	533-547	Perfert Match
FGAIAGFIEGGWTGM	0.982103	347-361	Perfert Match
WYGYHHENSQGSGYA	0.990492	365-379	Perfert Match
YGYHHENSQGSGYAA	0.988814	366-380	Perfert Match
YQILAIYSTVSSSLV	0.972595	528-542	Perfert Match
DGFLDVWTYNAELLV	0.959172	430-444	Perfert Match
DGWYGYHHENSQGSG	0.990492	363-377	Perfert Match
DVWTYNAELLVLLEN	0.951342	434-448	Perfert Match
EDGFLDVWTYNAELL	0.953579	429-443	Perfert Match
QILAIYSTVSSSLVL	0.969799	529-543	Perfert Match
RGLFGAIAGFIEGGW	0.959172	344-358	Perfert Match
GLFGAIAGFIEGGWTG	0.964765	345-360	Perfert Match
GWYGYHHENSQGSGYA	0.990492	364-379	Perfert Match
AIYSTVSSSLVLVGLI	0.950224	532-547	Perfert Match
VYQILAIYSTVSSSLV	0.965324	527-542	Perfert Match
LAIYSTVSSSLVLVGL	0.96085	531-546	Perfert Match
LFGAIAGFIEGGWTGM	0.957494	346-361	Perfert Match
LDVWTYNAELLVLLEN	0.950783	433-448	Perfert Match
ILAIYSTVSSSLVLVG	0.96085	530-545	Perfert Match
WYGYHHENSQGSGYAA	0.988255	365-380	Perfert Match
YGYHHENSQGSGYAAD	0.988814	366-381	Perfert Match
YQILAIYSTVSSSLVL	0.969799	528-543	Perfert Match
DGWYGYHHENSQGSGY	0.990492	363-378	Perfert Match
QILAIYSTVSSSLVLV	0.96085	529-544	Perfert Match
RGLFGAIAGFIEGGWT	0.958613	344-359	Perfert Match
GLFGAIAGFIEGGWTGM	0.957494	345-361	Perfert Match
GWYGYHHENSQGSGYAA	0.988255	364-380	Perfert Match
VYQILAIYSTVSSSLVL	0.962528	527-543	Perfert Match
LAIYSTVSSSLVLVGLI	0.950224	531-547	Perfert Match
ILAIYSTVSSSLVLVGL	0.96085	530-546	Perfert Match
WYGYHHENSQGSGYAAD	0.988255	365-381	Perfert Match
YQILAIYSTVSSSLVLV	0.96085	528-544	Perfert Match
DGWYGYHHENSQGSGYA	0.990492	363-379	Perfert Match
QILAIYSTVSSSLVLVG	0.96085	529-545	Perfert Match
RGLFGAIAGFIEGGWTG	0.958613	344-360	Perfert Match
GWYGYHHENSQGSGYAAD	0.988255	364-381	Perfert Match
VYQILAIYSTVSSSLVLV	0.953579	527-544	Perfert Match
ILAIYSTVSSSLVLVGLI	0.950224	530-547	Perfert Match
YQILAIYSTVSSSLVLVG	0.96085	528-545	Perfert Match
DGWYGYHHENSQGSGYAA	0.988255	363-380	Perfert Match
QILAIYSTVSSSLVLVGL	0.96085	529-546	Perfert Match
RGLFGAIAGFIEGGWTGM	0.951342	344-361	Perfert Match
VYQILAIYSTVSSSLVLVG	0.953579	527-545	Perfert Match
YQILAIYSTVSSSLVLVGL	0.96085	528-546	Perfert Match
DGWYGYHHENSQGSGYAAD	0.988255	363-381	Perfert Match
QILAIYSTVSSSLVLVGLI	0.950224	529-547	Perfert Match
VYQILAIYSTVSSSLVLVGL	0.953579	527-546	Perfert Match
YQILAIYSTVSSSLVLVGLI	0.950224	528-547	Perfert Match

## Sheet: Sheet7
Subtype	H7
DNA Sequence	GGTACCATGAACACCCAGATTCTGGTGTTTGCCCTGATCGCTATCATCCCAACCAATGCTGACAAGATTTGTCTGGGACACCATGCTGTGAGCAATGGCACCAAGGTGAACACCCTGACAGAGAGGGGAGTGGAGGTGGTGAATGCCACAGAGACAGTGGAGAGGACCAATATACCAAGGATTTGTAGCAAGGGCAAGAGGACAGTGGACCTGGGACAATGTGGACTGCTGGGCACCATCACAGGACCTCCACAGTGTGACCAGTTCTTGGAGTTCTCTGCTGACCTGATTATTGAGAGGAGGGAGGGCTCTGATGTGTGTTACCCTGGCAAGTTTGTGAATGAGGAGGCTCTGAGACAGATTCTGAGGGAGTCTGGAGGCATTGACAAGGAGGCAATG…
Protein Sequence	MNTQILVFALIAIIPTNADKICLGHHAVSNGTKVNTLTERGVEVVNATETVERTNIPRICSKGKRTVDLGQCGLLGTITGPPQCDQFLEFSADLIIERREGSDVCYPGKFVNEEALRQILRESGGIDKEAMGFTYSGIRTNGATSACRRSGSSFYAEMKWLLSNTDNAAFPQMTKSYKNTRKSPALIVWGIHHSVSTAEQTKLYGSGNKLVTVGSSNYQQSFVPSPGARPQVNGISGRIDFHWLMLNPNDTVTFSFNGAFIAPDRASFLRGKSMGIQSGVQVDANCEGDCYHSGGTIISNLPFQNIDSRAVGKCPRYVKQRSLLLATGMKNVPEIPKGRGLFGAIAGFIENGWEGLIDGWYGFRHQNAQGEGTAADYKSTQSAIDQITGKLNRLIEKTN…
Segment Sequence	Conservative Rate	Position In Reference Sequence	Match Status	Close Match In Reference Sequence
GAIAG	0.998184	343-347	Perfert Match
GAFIA	0.990014	258-262	Perfert Match
GASCF	0.996823	531-535	Perfert Match
GLLGT	0.956423	73-77	Perfert Match
GLFGA	0.997276	340-344	Perfert Match
GFIEN	0.999546	347-351	Perfert Match
GFRHQ	0.967771	362-366	Perfert Match
GWYGF	0.988198	359-363	Perfert Match
GWEGL	0.995915	352-356	Perfert Match
GNVIN	0.996369	417-421	Perfert Match
GNMRC	0.98956	552-556	Perfert Match
GEGTA	0.977758	370-374	Perfert Match
GKLNR	0.993191	389-393	Perfert Match
GKCPR	0.975034	312-316	Perfert Match
GQCGL	0.975942	70-74	Perfert Match
GTGCF	0.98729	473-477	Perfert Match
GTAAD	0.979573	372-376	Perfert Match
GCFEI	0.993191	475-479	Perfert Match
GPPQC	0.999546	80-84	Perfert Match
GHHAV	0.996823	24-28	Perfert Match
GRIDF	0.994553	237-241	Perfert Match
AGFIE	0.999546	346-350	Perfert Match
AADYK	0.995007	374-378	Perfert Match
AIAGF	0.998184	344-348	Perfert Match
AFIAP	0.990014	259-263	Perfert Match
ADYKS	0.994553	375-379	Perfert Match
ADSEM	0.954607	450-454	Perfert Match
AEEDG	0.998184	469-473	Perfert Match
AEMKW	0.993645	156-160	Perfert Match
AQGEG	0.993645	368-372	Perfert Match
AMENQ	0.979119	440-444	Perfert Match
ATETV	0.997276	47-51	Perfert Match
APDRA	0.95143	262-266	Perfert Match
VVNAT	0.993645	44-48	Perfert Match
VINWT	0.996369	419-423	Perfert Match
VNATE	0.992737	45-49	Perfert Match
VNTLT	0.950976	34-38	Perfert Match
VKLSS	0.952338	515-519	Perfert Match
VCYPG	0.978665	104-108	Perfert Match
LGQCG	0.984567	69-73	Perfert Match
LGHHA	0.99773	23-27	Perfert Match
LADSE	0.955515	449-453	Perfert Match
LATGM	0.998184	325-329	Perfert Match
LIIER	0.97685	94-98	Perfert Match
LFGAI	0.99773	341-345	Perfert Match
LWFSF	0.996823	526-530	Perfert Match
LYGSG	0.983205	203-207	Perfert Match
LYERV	0.980935	457-461	Perfert Match
LNRLI	0.988198	391-395	Perfert Match
LSSGY	0.966409	517-521	Perfert Match
LPFQN	0.997276	301-305	Perfert Match
LRENA	0.996369	465-469	Perfert Match
LRQIL	0.969133	116-120	Perfert Match
IGNVI	0.990921	416-420	Perfert Match
IAGFI	0.998184	345-349	Perfert Match
IAPDR	0.962324	261-265	Perfert Match
ILWFS	0.995007	525-529	Perfert Match
IIERR	0.975942	95-99	Perfert Match
IFHKC	0.980481	479-483	Perfert Match
IDLAD	0.955969	447-451	Perfert Match
IDFHW	0.986382	239-243	Perfert Match
IDNEF	0.983205	405-409	Perfert Match
INWTR	0.996369	420-424	Perfert Match
IENGW	0.999546	349-353	Perfert Match
IERRE	0.972764	96-100	Perfert Match
ICLGH	0.991375	21-25	Perfert Match
IRNNT	0.992737	491-495	Perfert Match
FGAIA	0.99773	342-346	Perfert Match
FGASC	0.999092	530-534	Perfert Match
FIAPD	0.962324	260-264	Perfert Match
FIENG	0.999546	348-352	Perfert Match
FYAEM	0.997276	154-158	Perfert Match
FNGAF	0.99773	256-260	Perfert Match
FEIFH	0.992283	477-481	Perfert Match
FSFGA	0.99773	528-532	Perfert Match
FHKCD	0.986382	480-484	Perfert Match
FRHQN	0.968225	363-367	Perfert Match
WLLSN	0.984567	160-164	Perfert Match
WFSFG	0.99773	527-531	Perfert Match
WYGFR	0.967771	360-364	Perfert Match
WSYNA	0.998638	431-435	Perfert Match
WTRDS	0.995007	422-426	Perfert Match
YGFRH	0.967771	361-365	Perfert Match
YAEMK	0.993645	155-159	Perfert Match
YNAEL	0.986836	433-437	Perfert Match
YKSTQ	0.994553	377-381	Perfert Match
YQQSF	0.97458	218-222	Perfert Match
YPGKF	0.995915	106-110	Perfert Match
DGWYG	0.994553	358-362	Perfert Match
DGTGC	0.98729	472-476	Perfert Match
DVCYP	0.97685	103-107	Perfert Match
DLGQC	0.984567	68-72	Perfert Match
DLADS	0.955969	448-452	Perfert Match
DLIIE	0.960508	93-97	Perfert Match
DFHWL	0.974126	240-244	Perfert Match
DYKST	0.994553	376-380	Perfert Match
DKICL	0.98956	19-23	Perfert Match
DTVTF	0.980027	250-254	Perfert Match
NGAFI	0.98956	257-261	Perfert Match
NGWEG	1	351-355	Perfert Match
NGNMR	0.988652	551-555	Perfert Match
NAELL	0.985928	434-438	Perfert Match
NAEED	0.999546	468-472	Perfert Match
NAQGE	0.993645	367-371	Perfert Match
NATET	0.993191	46-50	Perfert Match
NVINW	0.996369	418-422	Perfert Match
NWTRD	0.996369	421-425	Perfert Match
NDTVT	0.980481	249-253	Perfert Match
NNTYD	0.990014	493-497	Perfert Match
NQQFE	0.988652	399-403	Perfert Match
NQHTI	0.998638	443-447	Perfert Match
NMRCT	0.993645	553-557	Perfert Match
NTLTE	0.981843	35-39	Perfert Match
NTYDH	0.989106	494-498	Perfert Match
NTQIL	0.956877	2-6	Perfert Match
NRIQI	0.969587	508-512	Perfert Match
EGTAA	0.977758	371-375	Perfert Match
EVVNA	0.993645	43-47	Perfert Match
EIFHK	0.980481	478-482	Perfert Match
EDGTG	0.986836	471-475	Perfert Match
ENGWE	1	350-354	Perfert Match
ENAEE	0.999092	467-471	Perfert Match
ENQHT	0.998638	442-446	Perfert Match
EEDGT	0.98729	470-474	Perfert Match
EQTKL	0.963232	199-203	Perfert Match
EMKWL	0.994553	157-161	Perfert Match
ERREG	0.978665	97-101	Perfert Match
KLYGS	0.960054	202-206	Perfert Match
KLYER	0.979119	456-460	Perfert Match
KLNRL	0.988198	390-394	Perfert Match
KLSSG	0.963232	516-520	Perfert Match
KICLG	0.989106	20-24	Perfert Match
KWLLS	0.993645	159-163	Perfert Match
KNGNM	0.96414	550-554	Perfert Match
KSTQS	0.996823	378-382	Perfert Match
KTNQQ	0.993645	397-401	Perfert Match
KCPRY	0.97458	313-317	Perfert Match
QGEGT	0.978212	369-373	Perfert Match
QLREN	0.970949	464-468	Perfert Match
QIGNV	0.990014	415-419	Perfert Match
QFELI	0.953246	401-405	Perfert Match
QNAQG	0.996369	366-370	Perfert Match
QNRIQ	0.97685	507-511	Perfert Match
QQFEL	0.954153	400-404	Perfert Match
QTKLY	0.963232	200-204	Perfert Match
QCGLL	0.98502	71-75	Perfert Match
QHTID	0.998638	444-448	Perfert Match
MGLVF	0.97231	542-546	Perfert Match
MGFTY	0.966409	131-135	Perfert Match
MNTQI	0.957785	1-5	Perfert Match
MENQH	0.98502	441-445	Perfert Match
MKWLL	0.994099	158-162	Perfert Match
MRCTI	0.990921	554-558	Perfert Match
SGYKD	0.960962	519-523	Perfert Match
SGRID	0.991375	236-240	Perfert Match
SIRNN	0.992283	490-494	Perfert Match
SFGAS	0.99773	529-533	Perfert Match
SFYAE	0.99773	153-157	Perfert Match
SYNAE	0.99773	432-436	Perfert Match
SSGYK	0.965956	518-522	Perfert Match
SSFYA	0.976396	152-156	Perfert Match
STQSA	0.996823	379-383	Perfert Match
TGKLN	0.995007	388-392	Perfert Match
TGCFE	0.988652	474-478	Perfert Match
TAADY	0.976396	373-377	Perfert Match
TIDLA	0.955969	446-450	Perfert Match
TNQQF	0.997276	398-402	Perfert Match
TETVE	0.998184	48-52	Perfert Match
TKLYG	0.963232	201-205	Perfert Match
TQSAI	0.990014	380-384	Perfert Match
CGLLG	0.987744	72-76	Perfert Match
CLGHH	0.99773	22-26	Perfert Match
CFEIF	0.992283	476-480	Perfert Match
CYPGK	0.99773	105-109	Perfert Match
CTICI	0.990921	556-560	Perfert Match
CPRYV	0.991375	314-318	Perfert Match
PVKLS	0.968225	514-518	Perfert Match
PFQNI	0.98729	302-306	Perfert Match
PNDTV	0.975942	248-252	Perfert Match
PQVNG	0.96187	230-234	Perfert Match
PPQCD	0.999092	81-85	Perfert Match
PRYVK	0.984567	315-319	Perfert Match
HKCDD	0.955969	481-485	Perfert Match
HQNAQ	0.995915	365-369	Perfert Match
HTIDL	0.99773	445-449	Perfert Match
RGLFG	0.992737	339-343	Perfert Match
RIDFH	0.985928	238-242	Perfert Match
RYVKQ	0.984567	316-320	Perfert Match
RNNTY	0.992737	492-496	Perfert Match
RENAE	0.997276	466-470	Perfert Match
RQILR	0.968679	117-121	Perfert Match
RCTIC	0.988652	555-559	Perfert Match
RHQNA	0.973218	364-368	Perfert Match
GAIAGF	0.998184	343-348	Perfert Match
GAFIAP	0.990014	258-263	Perfert Match
GLFGAI	0.996823	340-345	Perfert Match
GFIENG	0.999546	347-352	Perfert Match
GFRHQN	0.967317	362-367	Perfert Match
GWYGFR	0.967771	359-364	Perfert Match
GNVINW	0.995915	417-422	Perfert Match
GNMRCT	0.98956	552-557	Perfert Match
GEGTAA	0.977758	370-375	Perfert Match
GKLNRL	0.98502	389-394	Perfert Match
GKCPRY	0.97458	312-317	Perfert Match
GQCGLL	0.975942	70-75	Perfert Match
GTGCFE	0.98729	473-478	Perfert Match
GTAADY	0.975942	372-377	Perfert Match
GCFEIF	0.991829	475-480	Perfert Match
GPPQCD	0.999092	80-85	Perfert Match
GRIDFH	0.985928	237-242	Perfert Match
AGFIEN	0.999546	346-351	Perfert Match
AADYKS	0.994099	374-379	Perfert Match
AIAGFI	0.99773	344-349	Perfert Match
AFIAPD	0.96187	259-264	Perfert Match
ADYKST	0.994553	375-380	Perfert Match
AEEDGT	0.98729	469-474	Perfert Match
AEMKWL	0.993645	156-161	Perfert Match
AQGEGT	0.975034	368-373	Perfert Match
AMENQH	0.979119	440-445	Perfert Match
ATETVE	0.997276	47-52	Perfert Match
VVNATE	0.992737	44-49	Perfert Match
VINWTR	0.996369	419-424	Perfert Match
VNATET	0.991829	45-50	Perfert Match
VKLSSG	0.952338	515-520	Perfert Match
VCYPGK	0.97685	104-109	Perfert Match
LGQCGL	0.975034	69-74	Perfert Match
LGHHAV	0.996369	23-28	Perfert Match
LADSEM	0.954153	449-454	Perfert Match
LIIERR	0.971857	94-99	Perfert Match
LFGAIA	0.99773	341-346	Perfert Match
LWFSFG	0.996823	526-531	Perfert Match
LSSGYK	0.965502	517-522	Perfert Match
LPFQNI	0.98729	301-306	Perfert Match
LRENAE	0.996369	465-470	Perfert Match
LRQILR	0.968679	116-121	Perfert Match
IGNVIN	0.990468	416-421	Perfert Match
IAGFIE	0.998184	345-350	Perfert Match
IAPDRA	0.950068	261-266	Perfert Match
ILWFSF	0.994099	525-530	Perfert Match
IIERRE	0.968679	95-100	Perfert Match
IFHKCD	0.980027	479-484	Perfert Match
IDLADS	0.955515	447-452	Perfert Match
IDFHWL	0.974126	239-244	Perfert Match
INWTRD	0.996369	420-425	Perfert Match
IENGWE	0.999546	349-354	Perfert Match
IERREG	0.97231	96-101	Perfert Match
ICLGHH	0.991375	21-26	Perfert Match
IRNNTY	0.992737	491-496	Perfert Match
FGAIAG	0.99773	342-347	Perfert Match
FGASCF	0.995915	530-535	Perfert Match
FIAPDR	0.962324	260-265	Perfert Match
FIENGW	0.999546	348-353	Perfert Match
FYAEMK	0.993191	154-159	Perfert Match
FNGAFI	0.989106	256-261	Perfert Match
FEIFHK	0.980481	477-482	Perfert Match
FSFGAS	0.99773	528-533	Perfert Match
FHKCDD	0.954607	480-485	Perfert Match
FRHQNA	0.965048	363-368	Perfert Match
WFSFGA	0.99773	527-532	Perfert Match
WYGFRH	0.967317	360-365	Perfert Match
WSYNAE	0.99773	431-436	Perfert Match
YGFRHQ	0.967771	361-366	Perfert Match
YAEMKW	0.993645	155-160	Perfert Match
YNAELL	0.985928	433-438	Perfert Match
YKSTQS	0.993191	377-382	Perfert Match
DGWYGF	0.984113	358-363	Perfert Match
DGTGCF	0.98729	472-477	Perfert Match
DVCYPG	0.97685	103-108	Perfert Match
DLGQCG	0.984567	68-73	Perfert Match
DLADSE	0.955515	448-453	Perfert Match
DLIIER	0.960508	93-98	Perfert Match
DYKSTQ	0.993645	376-381	Perfert Match
DKICLG	0.989106	19-24	Perfert Match
NGAFIA	0.989106	257-262	Perfert Match
NGWEGL	0.995915	351-356	Perfert Match
NGNMRC	0.988198	551-556	Perfert Match
NAEEDG	0.998184	468-473	Perfert Match
NAQGEG	0.993191	367-372	Perfert Match
NATETV	0.993191	46-51	Perfert Match
NVINWT	0.995915	418-423	Perfert Match
NWTRDS	0.994553	421-426	Perfert Match
NDTVTF	0.980027	249-254	Perfert Match
NNTYDH	0.989106	493-498	Perfert Match
NQQFEL	0.954153	399-404	Perfert Match
NQHTID	0.998638	443-448	Perfert Match
NMRCTI	0.990014	553-558	Perfert Match
EGTAAD	0.97685	371-376	Perfert Match
EVVNAT	0.993645	43-48	Perfert Match
EIFHKC	0.980481	478-483	Perfert Match
EDGTGC	0.986836	471-476	Perfert Match
ENGWEG	1	350-355	Perfert Match
ENAEED	0.999092	467-472	Perfert Match
ENQHTI	0.998184	442-447	Perfert Match
EEDGTG	0.986836	470-475	Perfert Match
EQTKLY	0.962778	199-204	Perfert Match
EMKWLL	0.994099	157-162	Perfert Match
KLYGSG	0.958693	202-207	Perfert Match
KLYERV	0.978665	456-461	Perfert Match
KLNRLI	0.98729	390-395	Perfert Match
KLSSGY	0.962778	516-521	Perfert Match
KICLGH	0.988198	20-25	Perfert Match
KWLLSN	0.980481	159-164	Perfert Match
KNGNMR	0.960508	550-555	Perfert Match
KSTQSA	0.996823	378-383	Perfert Match
KTNQQF	0.993645	397-402	Perfert Match
KCPRYV	0.974126	313-318	Perfert Match
QGEGTA	0.977758	369-374	Perfert Match
QLRENA	0.970949	464-469	Perfert Match
QIGNVI	0.990014	415-420	Perfert Match
QNAQGE	0.993645	366-371	Perfert Match
QNRIQI	0.969587	507-512	Perfert Match
QQFELI	0.95143	400-405	Perfert Match
QTKLYG	0.963232	200-205	Perfert Match
QCGLLG	0.98502	71-76	Perfert Match
QHTIDL	0.99773	444-449	Perfert Match
MNTQIL	0.955969	1-6	Perfert Match
MENQHT	0.984113	441-446	Perfert Match
MKWLLS	0.993191	158-163	Perfert Match
MRCTIC	0.98729	554-559	Perfert Match
SGRIDF	0.990468	236-241	Perfert Match
SIRNNT	0.990921	490-495	Perfert Match
SFGASC	0.99773	529-534	Perfert Match
SFYAEM	0.997276	153-158	Perfert Match
SYNAEL	0.986836	432-437	Perfert Match
SSGYKD	0.955515	518-523	Perfert Match
SSFYAE	0.976396	152-157	Perfert Match
STQSAI	0.989106	379-384	Perfert Match
TGKLNR	0.992737	388-393	Perfert Match
TGCFEI	0.982297	474-479	Perfert Match
TAADYK	0.976396	373-378	Perfert Match
TIDLAD	0.955061	446-451	Perfert Match
TNQQFE	0.988198	398-403	Perfert Match
TKLYGS	0.952338	201-206	Perfert Match
CGLLGT	0.955969	72-77	Perfert Match
CLGHHA	0.997276	22-27	Perfert Match
CFEIFH	0.992283	476-481	Perfert Match
CYPGKF	0.995915	105-110	Perfert Match
CPRYVK	0.984567	314-319	Perfert Match
PNDTVT	0.97231	248-253	Perfert Match
PRYVKQ	0.984567	315-320	Perfert Match
HQNAQG	0.995915	365-370	Perfert Match
HTIDLA	0.955969	445-450	Perfert Match
RGLFGA	0.992283	339-344	Perfert Match
RIDFHW	0.985928	238-243	Perfert Match
RNNTYD	0.987744	492-497	Perfert Match
RENAEE	0.996823	466-471	Perfert Match
RCTICI	0.98729	555-560	Perfert Match
RHQNAQ	0.973218	364-369	Perfert Match
GAIAGFI	0.99773	343-349	Perfert Match
GAFIAPD	0.96187	258-264	Perfert Match
GLFGAIA	0.996823	340-346	Perfert Match
GFIENGW	0.999546	347-353	Perfert Match
GFRHQNA	0.96414	362-368	Perfert Match
GWYGFRH	0.967317	359-365	Perfert Match
GNVINWT	0.995461	417-423	Perfert Match
GNMRCTI	0.985928	552-558	Perfert Match
GEGTAAD	0.97685	370-376	Perfert Match
GKLNRLI	0.984113	389-395	Perfert Match
GKCPRYV	0.974126	312-318	Perfert Match
GQCGLLG	0.975942	70-76	Perfert Match
GTGCFEI	0.980935	473-479	Perfert Match
GTAADYK	0.975942	372-378	Perfert Match
GCFEIFH	0.991829	475-481	Perfert Match
GRIDFHW	0.985928	237-243	Perfert Match
AGFIENG	0.999546	346-352	Perfert Match
AADYKST	0.994099	374-380	Perfert Match
AIAGFIE	0.99773	344-350	Perfert Match
AFIAPDR	0.96187	259-265	Perfert Match
ADYKSTQ	0.993645	375-381	Perfert Match
AEEDGTG	0.986836	469-475	Perfert Match
AEMKWLL	0.993191	156-162	Perfert Match
AQGEGTA	0.97458	368-374	Perfert Match
AMENQHT	0.978212	440-446	Perfert Match
VVNATET	0.991829	44-50	Perfert Match
VINWTRD	0.996369	419-425	Perfert Match
VNATETV	0.991829	45-51	Perfert Match
VKLSSGY	0.951884	515-521	Perfert Match
VCYPGKF	0.975034	104-110	Perfert Match
LGQCGLL	0.975034	69-75	Perfert Match
LIIERRE	0.964594	94-100	Perfert Match
LFGAIAG	0.99773	341-347	Perfert Match
LWFSFGA	0.996823	526-532	Perfert Match
LSSGYKD	0.955515	517-523	Perfert Match
LRENAEE	0.995915	465-471	Perfert Match
IGNVINW	0.990014	416-422	Perfert Match
IAGFIEN	0.998184	345-351	Perfert Match
ILWFSFG	0.994099	525-531	Perfert Match
IIERREG	0.968225	95-101	Perfert Match
IDLADSE	0.955061	447-453	Perfert Match
INWTRDS	0.994553	420-426	Perfert Match
IENGWEG	0.999546	349-355	Perfert Match
ICLGHHA	0.990921	21-27	Perfert Match
IRNNTYD	0.987744	491-497	Perfert Match
FGAIAGF	0.99773	342-348	Perfert Match
FIAPDRA	0.950068	260-266	Perfert Match
FIENGWE	0.999546	348-354	Perfert Match
FYAEMKW	0.993191	154-160	Perfert Match
FNGAFIA	0.988652	256-262	Perfert Match
FEIFHKC	0.980481	477-483	Perfert Match
FSFGASC	0.99773	528-534	Perfert Match
FRHQNAQ	0.965048	363-369	Perfert Match
WFSFGAS	0.99773	527-533	Perfert Match
WYGFRHQ	0.967317	360-366	Perfert Match
WSYNAEL	0.986836	431-437	Perfert Match
YGFRHQN	0.967317	361-367	Perfert Match
YAEMKWL	0.993645	155-161	Perfert Match
YKSTQSA	0.993191	377-383	Perfert Match
DGWYGFR	0.963686	358-364	Perfert Match
DGTGCFE	0.98729	472-478	Perfert Match
DVCYPGK	0.975034	103-109	Perfert Match
DLGQCGL	0.975034	68-74	Perfert Match
DLADSEM	0.954153	448-454	Perfert Match
DLIIERR	0.955969	93-99	Perfert Match
DYKSTQS	0.992283	376-382	Perfert Match
DKICLGH	0.988198	19-25	Perfert Match
NGAFIAP	0.989106	257-263	Perfert Match
NGNMRCT	0.988198	551-557	Perfert Match
NAEEDGT	0.98729	468-474	Perfert Match
NAQGEGT	0.97458	367-373	Perfert Match
NATETVE	0.993191	46-52	Perfert Match
NVINWTR	0.995915	418-424	Perfert Match
NQQFELI	0.95143	399-405	Perfert Match
NQHTIDL	0.99773	443-449	Perfert Match
NMRCTIC	0.986382	553-559	Perfert Match
EGTAADY	0.973218	371-377	Perfert Match
EVVNATE	0.992737	43-49	Perfert Match
EIFHKCD	0.980027	478-484	Perfert Match
EDGTGCF	0.986836	471-477	Perfert Match
ENGWEGL	0.995915	350-356	Perfert Match
ENAEEDG	0.99773	467-473	Perfert Match
ENQHTID	0.998184	442-448	Perfert Match
EEDGTGC	0.986836	470-476	Perfert Match
EQTKLYG	0.962778	199-205	Perfert Match
EMKWLLS	0.993191	157-163	Perfert Match
KLSSGYK	0.96187	516-522	Perfert Match
KICLGHH	0.988198	20-26	Perfert Match
KNGNMRC	0.960054	550-556	Perfert Match
KSTQSAI	0.989106	378-384	Perfert Match
KTNQQFE	0.984567	397-403	Perfert Match
KCPRYVK	0.967317	313-319	Perfert Match
QGEGTAA	0.977758	369-375	Perfert Match
QLRENAE	0.970949	464-470	Perfert Match
QIGNVIN	0.98956	415-421	Perfert Match
QNAQGEG	0.993191	366-372	Perfert Match
QTKLYGS	0.952338	200-206	Perfert Match
QCGLLGT	0.953246	71-77	Perfert Match
QHTIDLA	0.955969	444-450	Perfert Match
MENQHTI	0.983659	441-447	Perfert Match
MKWLLSN	0.980027	158-164	Perfert Match
MRCTICI	0.985928	554-560	Perfert Match
SGRIDFH	0.981843	236-242	Perfert Match
SIRNNTY	0.990921	490-496	Perfert Match
SFGASCF	0.994553	529-535	Perfert Match
SFYAEMK	0.993191	153-159	Perfert Match
SYNAELL	0.985928	432-438	Perfert Match
SSFYAEM	0.975942	152-158	Perfert Match
TGKLNRL	0.984567	388-394	Perfert Match
TGCFEIF	0.980935	474-480	Perfert Match
TAADYKS	0.975488	373-379	Perfert Match
TIDLADS	0.954607	446-452	Perfert Match
TNQQFEL	0.9537	398-404	Perfert Match
TKLYGSG	0.950976	201-207	Perfert Match
CLGHHAV	0.995915	22-28	Perfert Match
CFEIFHK	0.980481	476-482	Perfert Match
CPRYVKQ	0.984567	314-320	Perfert Match
PNDTVTF	0.971857	248-254	Perfert Match
HQNAQGE	0.993191	365-371	Perfert Match
HTIDLAD	0.955061	445-451	Perfert Match
RGLFGAI	0.991829	339-345	Perfert Match
RIDFHWL	0.973672	238-244	Perfert Match
RNNTYDH	0.986836	492-498	Perfert Match
RENAEED	0.996823	466-472	Perfert Match
RHQNAQG	0.973218	364-370	Perfert Match
GAIAGFIE	0.99773	343-350	Perfert Match
GAFIAPDR	0.96187	258-265	Perfert Match
GLFGAIAG	0.996823	340-347	Perfert Match
GFIENGWE	0.999546	347-354	Perfert Match
GFRHQNAQ	0.96414	362-369	Perfert Match
GWYGFRHQ	0.967317	359-366	Perfert Match
GNVINWTR	0.995461	417-424	Perfert Match
GNMRCTIC	0.982297	552-559	Perfert Match
GEGTAADY	0.973218	370-377	Perfert Match
GKCPRYVK	0.967317	312-319	Perfert Match
GTGCFEIF	0.979573	473-480	Perfert Match
GTAADYKS	0.975034	372-379	Perfert Match
GCFEIFHK	0.980027	475-482	Perfert Match
GRIDFHWL	0.973672	237-244	Perfert Match
AGFIENGW	0.999546	346-353	Perfert Match
AADYKSTQ	0.993191	374-381	Perfert Match
AIAGFIEN	0.99773	344-351	Perfert Match
ADYKSTQS	0.992283	375-382	Perfert Match
AEEDGTGC	0.986836	469-476	Perfert Match
AEMKWLLS	0.992283	156-163	Perfert Match
AQGEGTAA	0.97458	368-375	Perfert Match
AMENQHTI	0.977758	440-447	Perfert Match
VVNATETV	0.991829	44-51	Perfert Match
VINWTRDS	0.994553	419-426	Perfert Match
VNATETVE	0.991829	45-52	Perfert Match
VKLSSGYK	0.950976	515-522	Perfert Match
LGQCGLLG	0.975034	69-76	Perfert Match
LIIERREG	0.96414	94-101	Perfert Match
LFGAIAGF	0.99773	341-348	Perfert Match
LWFSFGAS	0.996823	526-533	Perfert Match
LRENAEED	0.995915	465-472	Perfert Match
IGNVINWT	0.98956	416-423	Perfert Match
IAGFIENG	0.998184	345-352	Perfert Match
ILWFSFGA	0.994099	525-532	Perfert Match
IDLADSEM	0.9537	447-454	Perfert Match
IENGWEGL	0.995461	349-356	Perfert Match
ICLGHHAV	0.98956	21-28	Perfert Match
IRNNTYDH	0.986836	491-498	Perfert Match
FGAIAGFI	0.997276	342-349	Perfert Match
FIENGWEG	0.999546	348-355	Perfert Match
FYAEMKWL	0.993191	154-161	Perfert Match
FNGAFIAP	0.988652	256-263	Perfert Match
FEIFHKCD	0.980027	477-484	Perfert Match
FSFGASCF	0.994553	528-535	Perfert Match
FRHQNAQG	0.965048	363-370	Perfert Match
WFSFGASC	0.99773	527-534	Perfert Match
WYGFRHQN	0.966863	360-367	Perfert Match
WSYNAELL	0.985928	431-438	Perfert Match
YGFRHQNA	0.96414	361-368	Perfert Match
YAEMKWLL	0.993191	155-162	Perfert Match
YKSTQSAI	0.985474	377-384	Perfert Match
DGWYGFRH	0.963232	358-365	Perfert Match
DGTGCFEI	0.980935	472-479	Perfert Match
DVCYPGKF	0.973218	103-110	Perfert Match
DLGQCGLL	0.975034	68-75	Perfert Match
DYKSTQSA	0.992283	376-383	Perfert Match
DKICLGHH	0.988198	19-26	Perfert Match
NGAFIAPD	0.960962	257-264	Perfert Match
NGNMRCTI	0.984567	551-558	Perfert Match
NAEEDGTG	0.986836	468-475	Perfert Match
NAQGEGTA	0.974126	367-374	Perfert Match
NVINWTRD	0.995915	418-425	Perfert Match
NQHTIDLA	0.955969	443-450	Perfert Match
NMRCTICI	0.98502	553-560	Perfert Match
EGTAADYK	0.973218	371-378	Perfert Match
EVVNATET	0.991829	43-50	Perfert Match
EDGTGCFE	0.986836	471-478	Perfert Match
ENAEEDGT	0.986836	467-474	Perfert Match
ENQHTIDL	0.997276	442-449	Perfert Match
EEDGTGCF	0.986836	470-477	Perfert Match
EQTKLYGS	0.951884	199-206	Perfert Match
EMKWLLSN	0.980027	157-164	Perfert Match
KLSSGYKD	0.951884	516-523	Perfert Match
KICLGHHA	0.987744	20-27	Perfert Match
KNGNMRCT	0.960054	550-557	Perfert Match
KTNQQFEL	0.950068	397-404	Perfert Match
KCPRYVKQ	0.967317	313-320	Perfert Match
QGEGTAAD	0.97685	369-376	Perfert Match
QLRENAEE	0.970495	464-471	Perfert Match
QIGNVINW	0.989106	415-422	Perfert Match
QNAQGEGT	0.97458	366-373	Perfert Match
QTKLYGSG	0.950976	200-207	Perfert Match
QHTIDLAD	0.955061	444-451	Perfert Match
MENQHTID	0.983659	441-448	Perfert Match
SGRIDFHW	0.981843	236-243	Perfert Match
SIRNNTYD	0.985928	490-497	Perfert Match
SFYAEMKW	0.993191	153-160	Perfert Match
SSFYAEMK	0.971857	152-159	Perfert Match
TGKLNRLI	0.983659	388-395	Perfert Match
TGCFEIFH	0.980935	474-481	Perfert Match
TAADYKST	0.975488	373-380	Perfert Match
TIDLADSE	0.954153	446-453	Perfert Match
TNQQFELI	0.950976	398-405	Perfert Match
CFEIFHKC	0.980481	476-483	Perfert Match
HQNAQGEG	0.992737	365-372	Perfert Match
HTIDLADS	0.954607	445-452	Perfert Match
RGLFGAIA	0.991829	339-346	Perfert Match
RENAEEDG	0.995461	466-473	Perfert Match
RHQNAQGE	0.970495	364-371	Perfert Match
GAIAGFIEN	0.99773	343-351	Perfert Match
GLFGAIAGF	0.996823	340-348	Perfert Match
GFIENGWEG	0.999546	347-355	Perfert Match
GFRHQNAQG	0.96414	362-370	Perfert Match
GWYGFRHQN	0.966863	359-367	Perfert Match
GNVINWTRD	0.995461	417-425	Perfert Match
GNMRCTICI	0.980935	552-560	Perfert Match
GEGTAADYK	0.973218	370-378	Perfert Match
GKCPRYVKQ	0.967317	312-320	Perfert Match
GTGCFEIFH	0.979573	473-481	Perfert Match
GTAADYKST	0.975034	372-380	Perfert Match
GCFEIFHKC	0.980027	475-483	Perfert Match
AGFIENGWE	0.999546	346-354	Perfert Match
AADYKSTQS	0.991829	374-382	Perfert Match
AIAGFIENG	0.99773	344-352	Perfert Match
ADYKSTQSA	0.992283	375-383	Perfert Match
AEEDGTGCF	0.986836	469-477	Perfert Match
AEMKWLLSN	0.979119	156-164	Perfert Match
AQGEGTAAD	0.973672	368-376	Perfert Match
AMENQHTID	0.977758	440-448	Perfert Match
VVNATETVE	0.991829	44-52	Perfert Match
LFGAIAGFI	0.997276	341-349	Perfert Match
LWFSFGASC	0.996823	526-534	Perfert Match
LRENAEEDG	0.994553	465-473	Perfert Match
IGNVINWTR	0.98956	416-424	Perfert Match
IAGFIENGW	0.998184	345-353	Perfert Match
ILWFSFGAS	0.994099	525-533	Perfert Match
FGAIAGFIE	0.997276	342-350	Perfert Match
FIENGWEGL	0.995461	348-356	Perfert Match
FYAEMKWLL	0.992737	154-162	Perfert Match
FNGAFIAPD	0.960508	256-264	Perfert Match
FRHQNAQGE	0.962324	363-371	Perfert Match
WFSFGASCF	0.994553	527-535	Perfert Match
WYGFRHQNA	0.963686	360-368	Perfert Match
YGFRHQNAQ	0.96414	361-369	Perfert Match
YAEMKWLLS	0.992283	155-163	Perfert Match
DGWYGFRHQ	0.963232	358-366	Perfert Match
DGTGCFEIF	0.979573	472-480	Perfert Match
DLGQCGLLG	0.975034	68-76	Perfert Match
DYKSTQSAI	0.984567	376-384	Perfert Match
DKICLGHHA	0.987744	19-27	Perfert Match
NGAFIAPDR	0.960962	257-265	Perfert Match
NGNMRCTIC	0.980935	551-559	Perfert Match
NAEEDGTGC	0.986836	468-476	Perfert Match
NAQGEGTAA	0.974126	367-375	Perfert Match
NVINWTRDS	0.994099	418-426	Perfert Match
NQHTIDLAD	0.955061	443-451	Perfert Match
EGTAADYKS	0.97231	371-379	Perfert Match
EVVNATETV	0.991829	43-51	Perfert Match
EDGTGCFEI	0.980481	471-479	Perfert Match
ENAEEDGTG	0.986382	467-475	Perfert Match
ENQHTIDLA	0.955515	442-450	Perfert Match
EEDGTGCFE	0.986836	470-478	Perfert Match
EQTKLYGSG	0.950522	199-207	Perfert Match
KICLGHHAV	0.986382	20-28	Perfert Match
KNGNMRCTI	0.958693	550-558	Perfert Match
QGEGTAADY	0.973218	369-377	Perfert Match
QLRENAEED	0.970495	464-472	Perfert Match
QIGNVINWT	0.988652	415-423	Perfert Match
QNAQGEGTA	0.974126	366-374	Perfert Match
QHTIDLADS	0.954607	444-452	Perfert Match
MENQHTIDL	0.983205	441-449	Perfert Match
SGRIDFHWL	0.970949	236-244	Perfert Match
SIRNNTYDH	0.98502	490-498	Perfert Match
SFYAEMKWL	0.993191	153-161	Perfert Match
SSFYAEMKW	0.971857	152-160	Perfert Match
TGCFEIFHK	0.979573	474-482	Perfert Match
TAADYKSTQ	0.97458	373-381	Perfert Match
TIDLADSEM	0.952792	446-454	Perfert Match
CFEIFHKCD	0.980027	476-484	Perfert Match
HQNAQGEGT	0.974126	365-373	Perfert Match
HTIDLADSE	0.954153	445-453	Perfert Match
RGLFGAIAG	0.991829	339-347	Perfert Match
RENAEEDGT	0.98502	466-474	Perfert Match
RHQNAQGEG	0.970041	364-372	Perfert Match
GAIAGFIENG	0.99773	343-352	Perfert Match
GLFGAIAGFI	0.996369	340-349	Perfert Match
GFIENGWEGL	0.995461	347-356	Perfert Match
GFRHQNAQGE	0.961416	362-371	Perfert Match
GWYGFRHQNA	0.963686	359-368	Perfert Match
GNVINWTRDS	0.993645	417-426	Perfert Match
GEGTAADYKS	0.97231	370-379	Perfert Match
GTGCFEIFHK	0.978212	473-482	Perfert Match
GTAADYKSTQ	0.974126	372-381	Perfert Match
GCFEIFHKCD	0.979573	475-484	Perfert Match
AGFIENGWEG	0.999546	346-355	Perfert Match
AADYKSTQSA	0.991829	374-383	Perfert Match
AIAGFIENGW	0.99773	344-353	Perfert Match
ADYKSTQSAI	0.984567	375-384	Perfert Match
AEEDGTGCFE	0.986836	469-478	Perfert Match
AQGEGTAADY	0.970041	368-377	Perfert Match
AMENQHTIDL	0.977304	440-449	Perfert Match
LFGAIAGFIE	0.997276	341-350	Perfert Match
LWFSFGASCF	0.993645	526-535	Perfert Match
LRENAEEDGT	0.984113	465-474	Perfert Match
IGNVINWTRD	0.98956	416-425	Perfert Match
IAGFIENGWE	0.998184	345-354	Perfert Match
ILWFSFGASC	0.994099	525-534	Perfert Match
FGAIAGFIEN	0.997276	342-351	Perfert Match
FYAEMKWLLS	0.991829	154-163	Perfert Match
FNGAFIAPDR	0.960508	256-265	Perfert Match
FRHQNAQGEG	0.96187	363-372	Perfert Match
WYGFRHQNAQ	0.963686	360-369	Perfert Match
YGFRHQNAQG	0.96414	361-370	Perfert Match
YAEMKWLLSN	0.979119	155-164	Perfert Match
DGWYGFRHQN	0.962778	358-367	Perfert Match
DGTGCFEIFH	0.979573	472-481	Perfert Match
DKICLGHHAV	0.986382	19-28	Perfert Match
NGNMRCTICI	0.979573	551-560	Perfert Match
NAEEDGTGCF	0.986836	468-477	Perfert Match
NAQGEGTAAD	0.973218	367-376	Perfert Match
NQHTIDLADS	0.954607	443-452	Perfert Match
EGTAADYKST	0.97231	371-380	Perfert Match
EVVNATETVE	0.991829	43-52	Perfert Match
EDGTGCFEIF	0.979119	471-480	Perfert Match
ENAEEDGTGC	0.986382	467-476	Perfert Match
ENQHTIDLAD	0.954607	442-451	Perfert Match
EEDGTGCFEI	0.980481	470-479	Perfert Match
KNGNMRCTIC	0.956877	550-559	Perfert Match
QGEGTAADYK	0.973218	369-378	Perfert Match
QLRENAEEDG	0.969133	464-473	Perfert Match
QIGNVINWTR	0.988652	415-424	Perfert Match
QNAQGEGTAA	0.974126	366-375	Perfert Match
QHTIDLADSE	0.954153	444-453	Perfert Match
MENQHTIDLA	0.95143	441-450	Perfert Match
SFYAEMKWLL	0.992737	153-162	Perfert Match
SSFYAEMKWL	0.971857	152-161	Perfert Match
TGCFEIFHKC	0.979573	474-483	Perfert Match
TAADYKSTQS	0.973672	373-382	Perfert Match
HQNAQGEGTA	0.973672	365-374	Perfert Match
HTIDLADSEM	0.952792	445-454	Perfert Match
RGLFGAIAGF	0.991829	339-348	Perfert Match
RENAEEDGTG	0.984567	466-475	Perfert Match
RHQNAQGEGT	0.95143	364-373	Perfert Match
GAIAGFIENGW	0.99773	343-353	Perfert Match
GLFGAIAGFIE	0.996369	340-350	Perfert Match
GFRHQNAQGEG	0.960962	362-372	Perfert Match
GWYGFRHQNAQ	0.963686	359-369	Perfert Match
GEGTAADYKST	0.97231	370-380	Perfert Match
GTGCFEIFHKC	0.978212	473-483	Perfert Match
GTAADYKSTQS	0.973218	372-382	Perfert Match
AGFIENGWEGL	0.995461	346-356	Perfert Match
AADYKSTQSAI	0.984113	374-384	Perfert Match
AIAGFIENGWE	0.99773	344-354	Perfert Match
AEEDGTGCFEI	0.980481	469-479	Perfert Match
AQGEGTAADYK	0.970041	368-378	Perfert Match
LFGAIAGFIEN	0.997276	341-351	Perfert Match
LRENAEEDGTG	0.983659	465-475	Perfert Match
IGNVINWTRDS	0.987744	416-426	Perfert Match
IAGFIENGWEG	0.998184	345-355	Perfert Match
ILWFSFGASCF	0.990921	525-535	Perfert Match
FGAIAGFIENG	0.997276	342-352	Perfert Match
FYAEMKWLLSN	0.978665	154-164	Perfert Match
WYGFRHQNAQG	0.963686	360-370	Perfert Match
YGFRHQNAQGE	0.961416	361-371	Perfert Match
DGWYGFRHQNA	0.959601	358-368	Perfert Match
DGTGCFEIFHK	0.978212	472-482	Perfert Match
NAEEDGTGCFE	0.986836	468-478	Perfert Match
NAQGEGTAADY	0.969587	367-377	Perfert Match
NQHTIDLADSE	0.954153	443-453	Perfert Match
EGTAADYKSTQ	0.971403	371-381	Perfert Match
EDGTGCFEIFH	0.979119	471-481	Perfert Match
ENAEEDGTGCF	0.986382	467-477	Perfert Match
ENQHTIDLADS	0.954153	442-452	Perfert Match
EEDGTGCFEIF	0.979119	470-480	Perfert Match
KNGNMRCTICI	0.956877	550-560	Perfert Match
QGEGTAADYKS	0.97231	369-379	Perfert Match
QLRENAEEDGT	0.958693	464-474	Perfert Match
QIGNVINWTRD	0.988652	415-425	Perfert Match
QNAQGEGTAAD	0.973218	366-376	Perfert Match
QHTIDLADSEM	0.952792	444-454	Perfert Match
MENQHTIDLAD	0.950522	441-451	Perfert Match
SFYAEMKWLLS	0.991829	153-163	Perfert Match
SSFYAEMKWLL	0.971403	152-162	Perfert Match
TGCFEIFHKCD	0.979119	474-484	Perfert Match
TAADYKSTQSA	0.973672	373-383	Perfert Match
HQNAQGEGTAA	0.973672	365-375	Perfert Match
RGLFGAIAGFI	0.991375	339-349	Perfert Match
RENAEEDGTGC	0.984567	466-476	Perfert Match
RHQNAQGEGTA	0.950976	364-374	Perfert Match
GAIAGFIENGWE	0.99773	343-354	Perfert Match
GLFGAIAGFIEN	0.996369	340-351	Perfert Match
GWYGFRHQNAQG	0.963686	359-370	Perfert Match
GEGTAADYKSTQ	0.971403	370-381	Perfert Match
GTGCFEIFHKCD	0.977758	473-484	Perfert Match
GTAADYKSTQSA	0.973218	372-383	Perfert Match
AIAGFIENGWEG	0.99773	344-355	Perfert Match
AEEDGTGCFEIF	0.979119	469-480	Perfert Match
AQGEGTAADYKS	0.969133	368-379	Perfert Match
LFGAIAGFIENG	0.997276	341-352	Perfert Match
LRENAEEDGTGC	0.983659	465-476	Perfert Match
IAGFIENGWEGL	0.994099	345-356	Perfert Match
FGAIAGFIENGW	0.997276	342-353	Perfert Match
WYGFRHQNAQGE	0.960962	360-371	Perfert Match
YGFRHQNAQGEG	0.960962	361-372	Perfert Match
DGWYGFRHQNAQ	0.959601	358-369	Perfert Match
DGTGCFEIFHKC	0.978212	472-483	Perfert Match
NAEEDGTGCFEI	0.980481	468-479	Perfert Match
NAQGEGTAADYK	0.969587	367-378	Perfert Match
NQHTIDLADSEM	0.952792	443-454	Perfert Match
EGTAADYKSTQS	0.970495	371-382	Perfert Match
EDGTGCFEIFHK	0.977758	471-482	Perfert Match
ENAEEDGTGCFE	0.986382	467-478	Perfert Match
ENQHTIDLADSE	0.9537	442-453	Perfert Match
EEDGTGCFEIFH	0.979119	470-481	Perfert Match
QGEGTAADYKST	0.97231	369-380	Perfert Match
QLRENAEEDGTG	0.958239	464-475	Perfert Match
QIGNVINWTRDS	0.986836	415-426	Perfert Match
QNAQGEGTAADY	0.969587	366-377	Perfert Match
MENQHTIDLADS	0.950522	441-452	Perfert Match
SFYAEMKWLLSN	0.978665	153-164	Perfert Match
SSFYAEMKWLLS	0.970495	152-163	Perfert Match
TAADYKSTQSAI	0.965956	373-384	Perfert Match
HQNAQGEGTAAD	0.972764	365-376	Perfert Match
RGLFGAIAGFIE	0.991375	339-350	Perfert Match
RENAEEDGTGCF	0.984567	466-477	Perfert Match
RHQNAQGEGTAA	0.950976	364-375	Perfert Match
GAIAGFIENGWEG	0.99773	343-355	Perfert Match
GLFGAIAGFIENG	0.996369	340-352	Perfert Match
GWYGFRHQNAQGE	0.960962	359-371	Perfert Match
GEGTAADYKSTQS	0.970495	370-382	Perfert Match
GTAADYKSTQSAI	0.965502	372-384	Perfert Match
AIAGFIENGWEGL	0.993645	344-356	Perfert Match
AEEDGTGCFEIFH	0.979119	469-481	Perfert Match
AQGEGTAADYKST	0.969133	368-380	Perfert Match
LFGAIAGFIENGW	0.997276	341-353	Perfert Match
LRENAEEDGTGCF	0.983659	465-477	Perfert Match
FGAIAGFIENGWE	0.997276	342-354	Perfert Match
WYGFRHQNAQGEG	0.960508	360-372	Perfert Match
DGWYGFRHQNAQG	0.959601	358-370	Perfert Match
DGTGCFEIFHKCD	0.977758	472-484	Perfert Match
NAEEDGTGCFEIF	0.979119	468-480	Perfert Match
NAQGEGTAADYKS	0.968679	367-379	Perfert Match
EGTAADYKSTQSA	0.970495	371-383	Perfert Match
EDGTGCFEIFHKC	0.977758	471-483	Perfert Match
ENAEEDGTGCFEI	0.980027	467-479	Perfert Match
ENQHTIDLADSEM	0.952338	442-454	Perfert Match
EEDGTGCFEIFHK	0.977758	470-482	Perfert Match
QGEGTAADYKSTQ	0.971403	369-381	Perfert Match
QLRENAEEDGTGC	0.958239	464-476	Perfert Match
QNAQGEGTAADYK	0.969587	366-378	Perfert Match
MENQHTIDLADSE	0.950068	441-453	Perfert Match
SSFYAEMKWLLSN	0.957785	152-164	Perfert Match
HQNAQGEGTAADY	0.969133	365-377	Perfert Match
RGLFGAIAGFIEN	0.991375	339-351	Perfert Match
RENAEEDGTGCFE	0.984567	466-478	Perfert Match
RHQNAQGEGTAAD	0.950068	364-376	Perfert Match
GAIAGFIENGWEGL	0.993645	343-356	Perfert Match
GLFGAIAGFIENGW	0.996369	340-353	Perfert Match
GWYGFRHQNAQGEG	0.960508	359-372	Perfert Match
GEGTAADYKSTQSA	0.970495	370-383	Perfert Match
AEEDGTGCFEIFHK	0.977758	469-482	Perfert Match
AQGEGTAADYKSTQ	0.968225	368-381	Perfert Match
LFGAIAGFIENGWE	0.997276	341-354	Perfert Match
LRENAEEDGTGCFE	0.983659	465-478	Perfert Match
FGAIAGFIENGWEG	0.997276	342-355	Perfert Match
DGWYGFRHQNAQGE	0.956877	358-371	Perfert Match
NAEEDGTGCFEIFH	0.979119	468-481	Perfert Match
NAQGEGTAADYKST	0.968679	367-380	Perfert Match
EGTAADYKSTQSAI	0.962778	371-384	Perfert Match
EDGTGCFEIFHKCD	0.977304	471-484	Perfert Match
ENAEEDGTGCFEIF	0.978665	467-480	Perfert Match
EEDGTGCFEIFHKC	0.977758	470-483	Perfert Match
QGEGTAADYKSTQS	0.970495	369-382	Perfert Match
QLRENAEEDGTGCF	0.958239	464-477	Perfert Match
QNAQGEGTAADYKS	0.968679	366-379	Perfert Match
HQNAQGEGTAADYK	0.969133	365-378	Perfert Match
RGLFGAIAGFIENG	0.991375	339-352	Perfert Match
RENAEEDGTGCFEI	0.978212	466-479	Perfert Match
GLFGAIAGFIENGWE	0.996369	340-354	Perfert Match
GEGTAADYKSTQSAI	0.962778	370-384	Perfert Match
AEEDGTGCFEIFHKC	0.977758	469-483	Perfert Match
AQGEGTAADYKSTQS	0.967317	368-382	Perfert Match
LFGAIAGFIENGWEG	0.997276	341-355	Perfert Match
LRENAEEDGTGCFEI	0.977304	465-479	Perfert Match
FGAIAGFIENGWEGL	0.993191	342-356	Perfert Match
DGWYGFRHQNAQGEG	0.956423	358-372	Perfert Match
NAEEDGTGCFEIFHK	0.977758	468-482	Perfert Match
NAQGEGTAADYKSTQ	0.967771	367-381	Perfert Match
ENAEEDGTGCFEIFH	0.978665	467-481	Perfert Match
EEDGTGCFEIFHKCD	0.977304	470-484	Perfert Match
QGEGTAADYKSTQSA	0.970495	369-383	Perfert Match
QLRENAEEDGTGCFE	0.958239	464-478	Perfert Match
QNAQGEGTAADYKST	0.968679	366-380	Perfert Match
HQNAQGEGTAADYKS	0.968225	365-379	Perfert Match
RGLFGAIAGFIENGW	0.991375	339-353	Perfert Match
RENAEEDGTGCFEIF	0.97685	466-480	Perfert Match
GLFGAIAGFIENGWEG	0.996369	340-355	Perfert Match
AEEDGTGCFEIFHKCD	0.977304	469-484	Perfert Match
AQGEGTAADYKSTQSA	0.967317	368-383	Perfert Match
LFGAIAGFIENGWEGL	0.993191	341-356	Perfert Match
LRENAEEDGTGCFEIF	0.975942	465-480	Perfert Match
NAEEDGTGCFEIFHKC	0.977758	468-483	Perfert Match
NAQGEGTAADYKSTQS	0.966863	367-382	Perfert Match
ENAEEDGTGCFEIFHK	0.977304	467-482	Perfert Match
QGEGTAADYKSTQSAI	0.962778	369-384	Perfert Match
QLRENAEEDGTGCFEI	0.951884	464-479	Perfert Match
QNAQGEGTAADYKSTQ	0.967771	366-381	Perfert Match
HQNAQGEGTAADYKST	0.968225	365-380	Perfert Match
RGLFGAIAGFIENGWE	0.991375	339-354	Perfert Match
RENAEEDGTGCFEIFH	0.97685	466-481	Perfert Match
GLFGAIAGFIENGWEGL	0.992283	340-356	Perfert Match
AQGEGTAADYKSTQSAI	0.959601	368-384	Perfert Match
LRENAEEDGTGCFEIFH	0.975942	465-481	Perfert Match
NAEEDGTGCFEIFHKCD	0.977304	468-484	Perfert Match
NAQGEGTAADYKSTQSA	0.966863	367-383	Perfert Match
ENAEEDGTGCFEIFHKC	0.977304	467-483	Perfert Match
QLRENAEEDGTGCFEIF	0.950522	464-480	Perfert Match
QNAQGEGTAADYKSTQS	0.966863	366-382	Perfert Match
HQNAQGEGTAADYKSTQ	0.967317	365-381	Perfert Match
RGLFGAIAGFIENGWEG	0.991375	339-355	Perfert Match
RENAEEDGTGCFEIFHK	0.975488	466-482	Perfert Match
LRENAEEDGTGCFEIFHK	0.97458	465-482	Perfert Match
NAQGEGTAADYKSTQSAI	0.959147	367-384	Perfert Match
ENAEEDGTGCFEIFHKCD	0.97685	467-484	Perfert Match
QLRENAEEDGTGCFEIFH	0.950522	464-481	Perfert Match
QNAQGEGTAADYKSTQSA	0.966863	366-383	Perfert Match
HQNAQGEGTAADYKSTQS	0.966409	365-382	Perfert Match
RGLFGAIAGFIENGWEGL	0.98729	339-356	Perfert Match
RENAEEDGTGCFEIFHKC	0.975488	466-483	Perfert Match
LRENAEEDGTGCFEIFHKC	0.97458	465-483	Perfert Match
QNAQGEGTAADYKSTQSAI	0.959147	366-384	Perfert Match
HQNAQGEGTAADYKSTQSA	0.966409	365-383	Perfert Match
RENAEEDGTGCFEIFHKCD	0.975034	466-484	Perfert Match
LRENAEEDGTGCFEIFHKCD	0.974126	465-484	Perfert Match
HQNAQGEGTAADYKSTQSAI	0.958693	365-384	Perfert Match

## Sheet: Sheet8
Subtype	H8
DNA Sequence	ATGGAGAAACTGATTGTGATTGCTATGCTGCTGGCAAGCACCAATGCCTATGACAGGATTTGTATTGGCTACCAGAGCAACAACAGCACAGACACAGTGAACACCCTGATTGAACAGAATGTGCCTGTGACCCAGACAATGGAACTGGTGGAGACAGAGAAACACCCTGCCTACTGTAACACAGACCTGGGAGCCCCATTGGAACTGAGGGACTGTAAGATTGAGGCTGTGATTTATGGCAACCCAAAGTGTGACATCCACCTGAAAGACCAGGGCTGGTCCTACATTGTGGAGAGACCATCTGCCCCTGAGGGGATGTGTTACCCTGGCAGCATTGAGAACTTGGAGGAACTGAGGTTTGTGTTCTCCTCTGCTGCCTCCTACAAGAGGATTAGACTG…
Protein Sequence	MEKLIVIAMLLASTNAYDRICIGYQSNNSTDTVNTLIEQNVPVTQTMELVETEKHPAYCNTDLGAPLELRDCKIEAVIYGNPKCDIHLKDQGWSYIVERPSAPEGMCYPGSIENLEELRFVFSSAASYKRIRLFDYSRWNVTRSGTSKACNASTGGQSFYRSINWLTKKKPDTYDFNEGTYVNNEDGDIIFLWGIHHPPDTKEQTTLYKNANTLTSVTTNTINRNFQPNIGPRPLVRGQQGRMDYYWGILKRGETLKIRTNGNLIAPEFGYLLKGESHGRIIQNEDIPIGNCNTKCQTYAGAINSSKPFQNASRHYMGECPKYVKKASLRLAVGLRNTPSVEPRGLFGAIAGFIEGGWSGMIDGWYGFHHSNSEGTGMAADQKSTQEAIDKITNKVNNI…
Segment Sequence	Conservative Rate	Position In Reference Sequence	Match Status	Close Match In Reference Sequence
GGLIL	0.992908	549-553	Perfert Match
GGWSG	0.992908	356-360	Perfert Match
GAIAG	1	348-352	Perfert Match
GAINS	0.985816	301-305	Perfert Match
GVKLE	0.950355	519-523	Perfert Match
GLILG	0.992908	550-554	Perfert Match
GLFGA	1	345-349	Perfert Match
GLRNT	1	334-338	Perfert Match
GILKR	0.971631	248-252	Perfert Match
GIHHP	0.992908	194-198	Perfert Match
GFIEG	1	352-356	Perfert Match
GFHHS	1	367-371	Perfert Match
GWYGF	1	364-368	Perfert Match
GWSGM	0.992908	357-361	Perfert Match
GYLLK	0.971631	270-274	Perfert Match
GYQSN	1	23-27	Perfert Match
GDIIF	0.950355	187-191	Perfert Match
GNGCF	0.992908	478-482	Perfert Match
GNLIA	1	262-266	Perfert Match
GNPKC	1	80-84	Perfert Match
GETLK	1	253-257	Perfert Match
GECPK	0.971631	318-322	Perfert Match
GQQGR	0.978723	238-242	Perfert Match
GMAAD	0.992908	377-381	Perfert Match
GMIDG	1	360-364	Perfert Match
GMQNG	0.992908	554-558	Perfert Match
GMCYP	1	105-109	Perfert Match
GSVEN	0.950355	110-114	Unperfert Match	GSIEN
GSCRC	0.971631	558-562	Perfert Match
GTGMA	0.992908	375-379	Perfert Match
GTSKA	1	145-149	Perfert Match
GCFDI	1	480-484	Perfert Match
GPRPL	0.985816	231-235	Perfert Match
GRIIQ	0.957447	279-283	Perfert Match
GRMDY	0.985816	241-245	Perfert Match
AGGLI	0.992908	548-552	Perfert Match
AGAIN	0.971631	300-304	Perfert Match
AGFIE	1	351-355	Perfert Match
AADQK	0.992908	379-383	Perfert Match
AASLC	1	538-542	Perfert Match
AASYK	0.971631	125-129	Perfert Match
AVIYG	0.978723	76-80	Perfert Match
AIAGF	1	349-353	Perfert Match
AILIA	0.985816	544-548	Perfert Match
AIDKI	0.978723	388-392	Perfert Match
AINSS	0.985816	302-306	Perfert Match
AYDRI	0.992908	16-20	Perfert Match
AYNAE	1	437-441	Perfert Match
AYCNT	1	57-61	Perfert Match
ADQKS	0.992908	380-384	Perfert Match
ANTLS	0.978723	211-215	Unperfert Match	ANTLT
AELLV	1	440-444	Perfert Match
ASLCL	1	539-543	Perfert Match
ASYKR	0.971631	126-130	Perfert Match
ASRHY	0.957447	312-316	Perfert Match
APEGM	0.992908	102-106	Perfert Match
APEFG	1	266-270	Perfert Match
VAASL	1	537-541	Perfert Match
VVNHE	0.971631	409-413	Perfert Match
VLLEN	1	444-448	Perfert Match
VIYGN	0.978723	77-81	Perfert Match
VDKMN	0.985816	400-404	Perfert Match
VNNIV	0.978723	396-400	Perfert Match
VNTLI	0.971631	33-37	Perfert Match
VNHEF	0.971631	410-414	Perfert Match
VENLE	0.957447	112-116	Unperfert Match	IENLE
VEKRI	0.964539	417-421	Perfert Match
VERPS	1	97-101	Perfert Match
VKLEE	0.978723	520-524	Perfert Match
VKNLF	0.985816	459-463	Perfert Match
VTQTM	0.985816	43-47	Perfert Match
VTTNT	0.964539	217-221	Perfert Match
VPVTQ	0.992908	41-45	Perfert Match
VRGQQ	0.978723	236-240	Perfert Match
LGMQN	0.992908	553-557	Perfert Match
LAILI	0.985816	543-547	Perfert Match
LVLLE	1	443-447	Perfert Match
LVRGQ	0.978723	235-239	Perfert Match
LLVLL	1	442-446	Perfert Match
LLENQ	1	445-449	Perfert Match
LLKGE	0.971631	272-276	Perfert Match
LIAGG	0.985816	546-550	Perfert Match
LIAPE	1	264-268	Perfert Match
LILGM	1	551-555	Perfert Match
LIEQN	0.971631	36-40	Perfert Match
LFGAI	1	346-350	Perfert Match
LFDYS	1	133-137	Perfert Match
LFDEV	0.992908	462-466	Perfert Match
LWGIH	0.985816	192-196	Perfert Match
LWAYN	1	435-439	Perfert Match
LYKNA	0.985816	207-211	Perfert Match
LDEHD	0.985816	452-456	Perfert Match
LELRD	0.992908	67-71	Perfert Match
LENQK	1	446-450	Perfert Match
LEELR	0.985816	115-119	Perfert Match
LEENT	0.992908	522-526	Perfert Match
LKGES	0.971631	273-277	Perfert Match
LKIRT	1	256-260	Perfert Match
LKRGE	0.985816	250-254	Perfert Match
LSIYS	1	531-535	Perfert Match
LSSVT	0.957447	214-218	Unperfert Match	LTSVT
LTKKK	0.992908	166-170	Perfert Match
LCLAI	0.992908	541-545	Perfert Match
LRFVF	0.985816	118-122	Perfert Match
LRDCK	0.992908	69-73	Perfert Match
LRNTP	1	335-339	Perfert Match
IGYQS	1	22-26	Perfert Match
IGPRP	0.985816	230-234	Perfert Match
IAGGL	0.985816	547-551	Perfert Match
IAGFI	1	350-354	Perfert Match
IAPEF	1	265-269	Perfert Match
IVDKM	0.992908	399-403	Perfert Match
IVERP	1	96-100	Perfert Match
ILGMQ	1	552-556	Perfert Match
ILIAG	0.985816	545-549	Perfert Match
ILKRG	0.978723	249-253	Perfert Match
ILSIY	1	530-534	Perfert Match
ILHKC	1	484-488	Perfert Match
IIFLW	0.985816	189-193	Perfert Match
IIQNE	0.992908	281-285	Perfert Match
IFLWG	0.985816	190-194	Perfert Match
IYGNP	1	78-82	Perfert Match
IYSTV	1	533-537	Perfert Match
IDGWY	1	362-366	Perfert Match
IDDQI	0.957447	428-432	Perfert Match
IDKIT	0.964539	389-393	Perfert Match
INWLT	1	163-167	Perfert Match
INDKI	0.964539	424-428	Perfert Match
INSSK	0.957447	303-307	Perfert Match
IEGGW	1	354-358	Perfert Match
IEAVI	0.971631	74-78	Perfert Match
IEDLW	0.964539	432-436	Perfert Match
IEQNV	0.964539	37-41	Perfert Match
IKNGT	1	496-500	Perfert Match
IQNED	0.992908	282-286	Perfert Match
ITNKV	0.971631	392-396	Perfert Match
ICIGY	1	20-24	Perfert Match
IHHPP	0.992908	195-199	Perfert Match
IRLFD	0.992908	131-135	Perfert Match
IRTNG	1	258-262	Perfert Match
FGAIA	1	347-351	Perfert Match
FGYLL	0.992908	269-273	Perfert Match
FLWGI	0.985816	191-195	Perfert Match
FIEGG	1	353-357	Perfert Match
FYRSI	1	159-163	Perfert Match
FDILH	1	482-486	Perfert Match
FQNAS	0.964539	309-313	Perfert Match
FQPNI	0.964539	226-230	Perfert Match
FHHSN	1	368-372	Perfert Match
WGILK	0.985816	247-251	Perfert Match
WGIHH	0.992908	193-197	Perfert Match
WAYNA	1	436-440	Perfert Match
WLTKK	1	165-169	Perfert Match
WYGFH	1	365-369	Perfert Match
WSGMI	0.992908	358-362	Perfert Match
WSYIV	1	93-97	Perfert Match
YGFHH	1	366-370	Perfert Match
YGNPK	1	79-83	Perfert Match
YAGAI	0.971631	299-303	Perfert Match
YLLKG	0.971631	271-275	Perfert Match
YIVER	1	95-99	Perfert Match
YWGIL	0.985816	246-250	Perfert Match
YYWGI	0.985816	245-249	Perfert Match
YDFNE	0.985816	174-178	Perfert Match
YDRIC	0.992908	17-21	Perfert Match
YNAEL	1	438-442	Perfert Match
YEEEA	0.985816	506-510	Perfert Match
YKILS	0.985816	528-532	Perfert Match
YKNAN	0.985816	208-212	Perfert Match
YKRIR	0.971631	128-132	Perfert Match
YQSNN	1	24-28	Perfert Match
YMGEC	0.992908	316-320	Perfert Match
YSTVA	1	534-538	Perfert Match
YCNTD	0.992908	58-62	Perfert Match
YPGSV	0.950355	108-112	Unperfert Match	YPGSI
YRSIN	1	160-164	Perfert Match
DGWYG	1	363-367	Perfert Match
DLWAY	0.964539	434-438	Perfert Match
DILHK	1	483-487	Perfert Match
DIPIG	0.964539	286-290	Perfert Match
DFNEG	0.985816	175-179	Perfert Match
DYYWG	0.992908	244-248	Perfert Match
DDQIE	0.957447	429-433	Perfert Match
DEHDS	0.985816	453-457	Perfert Match
DKIDD	0.957447	426-430	Perfert Match
DKITN	0.964539	390-394	Perfert Match
DKMNR	0.992908	401-405	Perfert Match
DQIED	0.957447	430-434	Perfert Match
DQKST	0.992908	381-385	Perfert Match
DSNVK	0.985816	456-460	Perfert Match
DTVNT	0.957447	31-35	Perfert Match
DTYDF	0.978723	172-176	Perfert Match
DCKIE	0.992908	71-75	Perfert Match
DRICI	1	18-22	Perfert Match
NGNLI	1	261-265	Perfert Match
NGSCR	0.964539	557-561	Perfert Match
NGCFD	0.992908	479-483	Perfert Match
NAYDR	0.985816	15-19	Perfert Match
NANTL	0.985816	210-214	Perfert Match
NAELL	1	439-443	Perfert Match
NASRH	0.964539	311-315	Perfert Match
NVKNL	0.985816	458-462	Perfert Match
NVPVT	0.985816	40-44	Perfert Match
NLIAP	1	263-267	Perfert Match
NLFDE	0.992908	461-465	Perfert Match
NLEEL	0.985816	114-118	Perfert Match
NIGPR	0.985816	229-233	Perfert Match
NIVDK	0.992908	398-402	Perfert Match
NWLTK	1	164-168	Perfert Match
NNIVD	0.992908	397-401	Perfert Match
NNEDG	0.964539	183-187	Perfert Match
NNSTD	0.964539	27-31	Perfert Match
NEDIP	0.992908	284-288	Perfert Match
NKVNN	0.985816	394-398	Perfert Match
NQKTL	0.985816	448-452	Perfert Match
NMIND	0.950355	422-426	Perfert Match
NSEGT	0.985816	372-376	Perfert Match
NSSKP	0.964539	304-308	Perfert Match
NSTDT	0.964539	28-32	Perfert Match
NTLIE	0.971631	34-38	Perfert Match
NTLSS	0.992908	212-216	Unperfert Match	NTLTS
NTINR	0.985816	220-224	Perfert Match
NTDLG	0.992908	60-64	Perfert Match
NTTYK	0.964539	525-529	Perfert Match
NPKCD	1	81-85	Perfert Match
NHEFS	0.971631	411-415	Perfert Match
EGGWS	0.992908	355-359	Perfert Match
EGMCY	1	104-108	Perfert Match
EGTGM	0.992908	374-378	Perfert Match
EAVIY	0.978723	75-79	Perfert Match
EAIDK	0.964539	387-391	Perfert Match
EAKLE	0.971631	509-513	Perfert Match
ELLVL	1	441-445	Perfert Match
ELRFV	0.978723	117-121	Perfert Match
ELRDC	0.992908	68-72	Perfert Match
EFGYL	0.992908	268-272	Perfert Match
EYEEE	0.985816	505-509	Perfert Match
EDLWA	0.964539	433-437	Perfert Match
EDIPI	0.985816	285-289	Perfert Match
ENLEE	0.985816	113-117	Perfert Match
ENQKT	0.985816	447-451	Perfert Match
ENTTY	0.978723	524-528	Perfert Match
EEAKL	0.971631	508-512	Perfert Match
EELRF	0.978723	116-120	Perfert Match
EENTT	0.978723	523-527	Perfert Match
EEEAK	0.971631	507-511	Perfert Match
EKRIN	0.978723	418-422	Perfert Match
EQNVP	0.985816	38-42	Perfert Match
ETLKI	1	254-258	Perfert Match
ETIKN	0.957447	494-498	Perfert Match
ECPKY	0.971631	319-323	Perfert Match
EHDSN	0.985816	454-458	Perfert Match
ERPSA	1	98-102	Perfert Match
KVNNI	0.985816	395-399	Perfert Match
KLEEN	0.978723	521-525	Perfert Match
KILSI	0.985816	529-533	Perfert Match
KIDDQ	0.950355	427-431	Perfert Match
KIEAV	0.971631	73-77	Perfert Match
KITNK	0.985816	391-395	Perfert Match
KIRTN	1	257-261	Perfert Match
KNGTY	1	497-501	Perfert Match
KNANT	0.985816	209-213	Perfert Match
KNLFD	0.985816	460-464	Perfert Match
KEYEE	0.985816	504-508	Perfert Match
KKKPD	0.978723	168-172	Perfert Match
KKPDT	0.971631	169-173	Perfert Match
KMNRE	0.985816	402-406	Perfert Match
KSTQE	0.985816	383-387	Perfert Match
KTLDE	0.971631	450-454	Perfert Match
KCDIH	0.950355	83-87	Perfert Match
KCQTY	1	295-299	Perfert Match
KPFQN	0.950355	307-311	Perfert Match
KPDTY	0.971631	170-174	Perfert Match
KRGET	0.985816	251-255	Perfert Match
KRINM	0.957447	419-423	Perfert Match
KRIRL	0.971631	129-133	Perfert Match
QGRMD	0.985816	240-244	Perfert Match
QIEDL	0.957447	431-435	Perfert Match
QNGSC	0.964539	556-560	Perfert Match
QNASR	0.978723	310-314	Perfert Match
QNVPV	0.985816	39-43	Perfert Match
QNEDI	0.992908	283-287	Perfert Match
QEAID	0.964539	386-390	Perfert Match
QKSTQ	0.992908	382-386	Perfert Match
QKTLD	0.985816	449-453	Perfert Match
QQGRM	0.985816	239-243	Perfert Match
QSNNS	1	25-29	Perfert Match
QTYAG	0.985816	297-301	Perfert Match
QTMEL	0.985816	45-49	Perfert Match
QPNIG	0.964539	227-231	Perfert Match
MGECP	1	317-321	Perfert Match
MAADQ	0.985816	378-382	Perfert Match
MIDGW	1	361-365	Perfert Match
MDYYW	1	243-247	Perfert Match
MNREF	0.985816	403-407	Perfert Match
MELVE	1	47-51	Perfert Match
METIK	0.957447	493-497	Perfert Match
MQNGS	0.992908	555-559	Perfert Match
MCYPG	1	106-110	Perfert Match
SGMID	0.992908	359-363	Perfert Match
SGTSK	1	144-148	Perfert Match
SAPEG	0.992908	101-105	Perfert Match
SVENL	0.950355	111-115	Unperfert Match	SIENL
SVTTN	0.964539	216-220	Perfert Match
SLCLA	1	540-544	Perfert Match
SLRLA	1	328-332	Perfert Match
SIYST	1	532-536	Perfert Match
SINWL	1	162-166	Perfert Match
SYIVE	1	94-98	Perfert Match
SYKRI	0.964539	127-131	Perfert Match
SNVKN	0.985816	457-461	Perfert Match
SNNST	1	26-30	Perfert Match
SNSEG	0.985816	371-375	Perfert Match
SEGTG	0.985816	373-377	Perfert Match
SKPFQ	0.950355	306-310	Perfert Match
SSVTT	0.957447	215-219	Unperfert Match	TSVTT
SSKPF	0.950355	305-309	Perfert Match
STVAA	1	535-539	Perfert Match
STDTV	0.964539	29-33	Perfert Match
STNAY	0.985816	13-17	Perfert Match
STQEA	0.985816	384-388	Perfert Match
SCRCM	0.964539	559-563	Perfert Match
SRHYM	0.978723	313-317	Perfert Match
TGMAA	0.992908	376-380	Perfert Match
TVAAS	1	536-540	Perfert Match
TVNTL	0.992908	32-36	Perfert Match
TLIEQ	0.978723	35-39	Perfert Match
TLDEH	0.971631	451-455	Perfert Match
TLKIR	1	255-259	Perfert Match
TLSSV	0.985816	213-217	Unperfert Match	TLTSV
TIKNG	1	495-499	Perfert Match
TYAGA	0.985816	298-302	Perfert Match
TYDFN	0.978723	173-177	Perfert Match
TYKIL	0.971631	527-531	Perfert Match
TDTVN	0.957447	30-34	Perfert Match
TNGNL	1	260-264	Perfert Match
TNAYD	0.985816	14-18	Perfert Match
TNKVN	0.971631	393-397	Perfert Match
TNTIN	0.985816	219-223	Perfert Match
TKKKP	0.978723	167-171	Perfert Match
TKCQT	1	294-298	Perfert Match
TQEAI	0.985816	385-389	Perfert Match
TQTME	0.985816	44-48	Perfert Match
TMELV	0.985816	46-50	Perfert Match
TSKAC	1	146-150	Perfert Match
TTYKI	0.964539	526-530	Perfert Match
TTNTI	0.957447	218-222	Perfert Match
CLAIL	0.992908	542-546	Perfert Match
CIGYQ	1	21-25	Perfert Match
CFDIL	1	481-485	Perfert Match
CYPGS	0.992908	107-111	Perfert Match
CDIHL	0.950355	84-88	Perfert Match
CNTDL	0.992908	59-63	Perfert Match
CKIEA	0.992908	72-76	Perfert Match
CQTYA	0.985816	296-300	Perfert Match
CMFCI	0.985816	562-566	Perfert Match
CMETI	0.957447	492-496	Perfert Match
CPKYV	0.964539	320-324	Perfert Match
CRCMF	0.964539	560-564	Perfert Match
PGSVE	0.950355	109-113	Unperfert Match	PGSIE
PAYCN	0.950355	56-60	Perfert Match
PVTQT	0.985816	42-46	Perfert Match
PLVRG	0.964539	234-238	Perfert Match
PLELR	0.992908	66-70	Perfert Match
PFQNA	0.957447	308-312	Perfert Match
PDTYD	0.978723	171-175	Perfert Match
PNIGP	0.985816	228-232	Perfert Match
PEGMC	0.992908	103-107	Perfert Match
PEFGY	0.992908	267-271	Perfert Match
PKCDI	0.964539	82-86	Perfert Match
PSAPE	0.992908	100-104	Perfert Match
PRPLV	0.971631	232-236	Perfert Match
HLKDQ	0.971631	87-91	Perfert Match
HYMGE	0.978723	315-319	Perfert Match
HDSNV	1	455-459	Perfert Match
HEFSE	0.950355	412-416	Perfert Match
HKEYE	0.978723	503-507	Perfert Match
HSNSE	0.985816	370-374	Perfert Match
HHSNS	0.985816	369-373	Perfert Match
RGETL	0.985816	252-256	Perfert Match
RGQQG	0.992908	237-241	Perfert Match
RLFDY	1	132-136	Perfert Match
RIIQN	0.971631	280-284	Perfert Match
RINMI	0.950355	420-424	Perfert Match
RICIG	1	19-23	Perfert Match
RIRLF	0.992908	130-134	Perfert Match
RFVFS	0.985816	119-123	Perfert Match
RDCKI	0.985816	70-74	Perfert Match
RNTPS	0.992908	336-340	Perfert Match
RMDYY	0.985816	242-246	Perfert Match
RSINW	1	161-165	Perfert Match
RTNGN	1	259-263	Perfert Match
RCMFC	0.992908	561-565	Perfert Match
RPLVR	0.971631	233-237	Perfert Match
RPSAP	0.992908	99-103	Perfert Match
RHYMG	0.978723	314-318	Perfert Match
GGLILG	0.992908	549-554	Perfert Match
GGWSGM	0.992908	356-361	Perfert Match
GAIAGF	1	348-353	Perfert Match
GAINSS	0.985816	301-306	Perfert Match
GVKLEE	0.950355	519-524	Perfert Match
GLILGM	0.992908	550-555	Perfert Match
GLFGAI	1	345-350	Perfert Match
GLRNTP	1	334-339	Perfert Match
GILKRG	0.971631	248-253	Perfert Match
GIHHPP	0.992908	194-199	Perfert Match
GFIEGG	1	352-357	Perfert Match
GFHHSN	1	367-372	Perfert Match
GWYGFH	1	364-369	Perfert Match
GWSGMI	0.992908	357-362	Perfert Match
GYLLKG	0.971631	270-275	Perfert Match
GYQSNN	1	23-28	Perfert Match
GNGCFD	0.992908	478-483	Perfert Match
GNLIAP	1	262-267	Perfert Match
GNPKCD	1	80-85	Perfert Match
GETLKI	1	253-258	Perfert Match
GECPKY	0.971631	318-323	Perfert Match
GQQGRM	0.978723	238-243	Perfert Match
GMAADQ	0.985816	377-382	Perfert Match
GMIDGW	1	360-365	Perfert Match
GMQNGS	0.992908	554-559	Perfert Match
GMCYPG	1	105-110	Perfert Match
GSVENL	0.950355	110-115	Unperfert Match	GSIENL
GSCRCM	0.964539	558-563	Perfert Match
GTGMAA	0.992908	375-380	Perfert Match
GTSKAC	1	145-150	Perfert Match
GCFDIL	1	480-485	Perfert Match
GPRPLV	0.971631	231-236	Perfert Match
GRIIQN	0.957447	279-284	Perfert Match
GRMDYY	0.985816	241-246	Perfert Match
AGGLIL	0.992908	548-553	Perfert Match
AGAINS	0.971631	300-305	Perfert Match
AGFIEG	1	351-356	Perfert Match
AADQKS	0.992908	379-384	Perfert Match
AASLCL	1	538-543	Perfert Match
AASYKR	0.971631	125-130	Perfert Match
AVIYGN	0.978723	76-81	Perfert Match
AIAGFI	1	349-354	Perfert Match
AILIAG	0.985816	544-549	Perfert Match
AIDKIT	0.964539	388-393	Perfert Match
AINSSK	0.957447	302-307	Perfert Match
AYDRIC	0.992908	16-21	Perfert Match
AYNAEL	1	437-442	Perfert Match
AYCNTD	0.992908	57-62	Perfert Match
ADQKST	0.992908	380-385	Perfert Match
ANTLSS	0.978723	211-216	Unperfert Match	ANTLTS
AELLVL	1	440-445	Perfert Match
ASLCLA	1	539-544	Perfert Match
ASYKRI	0.964539	126-131	Perfert Match
ASRHYM	0.957447	312-317	Perfert Match
APEGMC	0.992908	102-107	Perfert Match
APEFGY	0.992908	266-271	Perfert Match
VAASLC	1	537-542	Perfert Match
VVNHEF	0.971631	409-414	Perfert Match
VLLENQ	1	444-449	Perfert Match
VIYGNP	0.978723	77-82	Perfert Match
VDKMNR	0.985816	400-405	Perfert Match
VNNIVD	0.978723	396-401	Perfert Match
VNTLIE	0.971631	33-38	Perfert Match
VNHEFS	0.950355	410-415	Perfert Match
VEKRIN	0.964539	417-422	Perfert Match
VERPSA	1	97-102	Perfert Match
VKLEEN	0.978723	520-525	Perfert Match
VKNLFD	0.985816	459-464	Perfert Match
VTQTME	0.985816	43-48	Perfert Match
VTTNTI	0.950355	217-222	Perfert Match
VPVTQT	0.978723	41-46	Perfert Match
VRGQQG	0.978723	236-241	Perfert Match
LGMQNG	0.992908	553-558	Perfert Match
LAILIA	0.985816	543-548	Perfert Match
LVLLEN	1	443-448	Perfert Match
LVRGQQ	0.978723	235-240	Perfert Match
LLVLLE	1	442-447	Perfert Match
LLENQK	1	445-450	Perfert Match
LLKGES	0.971631	272-277	Perfert Match
LIAGGL	0.985816	546-551	Perfert Match
LIAPEF	1	264-269	Perfert Match
LILGMQ	1	551-556	Perfert Match
LIEQNV	0.964539	36-41	Perfert Match
LFGAIA	1	346-351	Perfert Match
LWGIHH	0.985816	192-197	Perfert Match
LWAYNA	1	435-440	Perfert Match
LYKNAN	0.985816	207-212	Perfert Match
LDEHDS	0.985816	452-457	Perfert Match
LELRDC	0.992908	67-72	Perfert Match
LENQKT	0.985816	446-451	Perfert Match
LEELRF	0.978723	115-120	Perfert Match
LEENTT	0.978723	522-527	Perfert Match
LKIRTN	1	256-261	Perfert Match
LKRGET	0.985816	250-255	Perfert Match
LSIYST	1	531-536	Perfert Match
LSSVTT	0.957447	214-219	Unperfert Match	LTSVTT
LTKKKP	0.978723	166-171	Perfert Match
LCLAIL	0.992908	541-546	Perfert Match
LRFVFS	0.985816	118-123	Perfert Match
LRDCKI	0.985816	69-74	Perfert Match
LRNTPS	0.992908	335-340	Perfert Match
IGYQSN	1	22-27	Perfert Match
IGPRPL	0.985816	230-235	Perfert Match
IAGGLI	0.985816	547-552	Perfert Match
IAGFIE	1	350-355	Perfert Match
IAPEFG	1	265-270	Perfert Match
IVDKMN	0.985816	399-404	Perfert Match
IVERPS	1	96-101	Perfert Match
ILGMQN	0.992908	552-557	Perfert Match
ILIAGG	0.978723	545-550	Perfert Match
ILKRGE	0.978723	249-254	Perfert Match
ILSIYS	1	530-535	Perfert Match
IIFLWG	0.985816	189-194	Perfert Match
IIQNED	0.985816	281-286	Perfert Match
IFLWGI	0.978723	190-195	Perfert Match
IYGNPK	1	78-83	Perfert Match
IYSTVA	1	533-538	Perfert Match
IDGWYG	1	362-367	Perfert Match
IDDQIE	0.957447	428-433	Perfert Match
IDKITN	0.964539	389-394	Perfert Match
INWLTK	1	163-168	Perfert Match
INSSKP	0.950355	303-308	Perfert Match
IEGGWS	0.992908	354-359	Perfert Match
IEAVIY	0.971631	74-79	Perfert Match
IEDLWA	0.964539	432-437	Perfert Match
IEQNVP	0.964539	37-42	Perfert Match
IKNGTY	1	496-501	Perfert Match
IQNEDI	0.992908	282-287	Perfert Match
ITNKVN	0.971631	392-397	Perfert Match
ICIGYQ	1	20-25	Perfert Match
IRLFDY	0.992908	131-136	Perfert Match
IRTNGN	1	258-263	Perfert Match
FGAIAG	1	347-352	Perfert Match
FGYLLK	0.971631	269-274	Perfert Match
FLWGIH	0.985816	191-196	Perfert Match
FIEGGW	1	353-358	Perfert Match
FYRSIN	1	159-164	Perfert Match
FDILHK	1	482-487	Perfert Match
FQNASR	0.964539	309-314	Perfert Match
FQPNIG	0.964539	226-231	Perfert Match
FHHSNS	0.985816	368-373	Perfert Match
WGILKR	0.971631	247-252	Perfert Match
WGIHHP	0.992908	193-198	Perfert Match
WAYNAE	1	436-441	Perfert Match
WLTKKK	0.992908	165-170	Perfert Match
WYGFHH	1	365-370	Perfert Match
WSGMID	0.992908	358-363	Perfert Match
WSYIVE	1	93-98	Perfert Match
YGFHHS	1	366-371	Perfert Match
YGNPKC	1	79-84	Perfert Match
[truncated: 3,606 more rows]

## Sheet: Sheet9
Subtype	H9
[truncated: 837 more rows]
